# Supplementary material for: A divergent CheW confers plasticity to nucleoid-associated chemosensory arrays
Source: PLoS Genet. 2019 Dec 20;15(12):e1008533. doi: 10.1371/journal.pgen.1008533 (PMC6952110; doi:10.1371/journal.pgen.1008533)
Supplement: S3 Table — (XLSX) [file pgen.1008533.s009.xlsx]

## Sheet: Feuil1
	FrzCD-GFP	mCherry-FrzB	FrzE-mCherry	CDdeltaNter-GFP
R2	0.7412	0.57	0.8435	0.0973
	0.6476	0.74	0.8388	0.3588
	0.7166	0.6	0.8491	0.0026
	0.7647	0.69	0.7538	0.0104
	0.7917	0.46	0.8108	0.1443
	0.7637	0.61	0.7699	3e-05
	0.8238	0.76	0.724	3e-06
	0.7379	0.85	0.8685	0.0026
	0.7455	0.57	0.8569	0.0241
	0.8245	0.31	0.6647	0.1668
Moyenne	0.75572	0.616	0.798	0.0806933
écart-type	0.0496564	0.147932	0.0639825	0.116637
