# Supplementary material for: A divergent CheW confers plasticity to nucleoid-associated chemosensory arrays
Source: PLoS Genet. 2019 Dec 20;15(12):e1008533. doi: 10.1371/journal.pgen.1008533 (PMC6952110; doi:10.1371/journal.pgen.1008533)
Supplement: S5 Table — (CSV) [file pgen.1008533.s011.csv]

Source	cell	nrevs	souche
1	cell0002	1	FrzA
1	cell0008	1	FrzA
1	cell0010	0	FrzA
1	cell0013	2	FrzA
1	cell0019	0	FrzA
1	cell0061	1	FrzA
1	cell0101	1	FrzA
1	cell0102	1	FrzA
1	cell0125	2	FrzA
1	cell0166	1	FrzA
1	cell0207	0	FrzA
1	cell0270	1	FrzA
1	cell0302	2	FrzA
2	cell0002	1	FrzA
2	cell0005	3	FrzA
2	cell0007	4	FrzA
2	cell0009	2	FrzA
2	cell0012	0	FrzA
2	cell0014	0	FrzA
2	cell0020	0	FrzA
2	cell0022	0	FrzA
2	cell0025	0	FrzA
2	cell0027	1	FrzA
2	cell0048	1	FrzA
2	cell0054	2	FrzA
2	cell0067	1	FrzA
2	cell0068	1	FrzA
1	cell0007	1	FrzB
1	cell0040	1	FrzB
1	cell0049	2	FrzB
1	cell0431	1	FrzB
2	cell0007	0	FrzB
2	cell0009	2	FrzB
2	cell0016	2	FrzB
2	cell0017	1	FrzB
2	cell0021	3	FrzB
2	cell0022	1	FrzB
2	cell0024	1	FrzB
2	cell0027	3	FrzB
2	cell0029	0	FrzB
2	cell0103	0	FrzB
2	cell0148	1	FrzB
2	cell0238	1	FrzB
3	cell0019	3	FrzB
3	cell0021	1	FrzB
3	cell0022	0	FrzB
3	cell0033	0	FrzB
3	cell0034	2	FrzB
3	cell0054	0	FrzB
3	cell0088	0	FrzB
3	cell0092	0	FrzB
3	cell0093	0	FrzB
3	cell0100	2	FrzB
3	cell0136	0	FrzB
3	cell0175	1	FrzB
3	cell0288	1	FrzB
4	cell0004	0	FrzB
4	cell0014	1	FrzB
4	cell0033	0	FrzB
4	cell0045	0	FrzB
4	cell0054	3	FrzB
1	cell0002	0	FrzAB
1	cell0058	0	FrzAB
1	cell0158	1	FrzAB
2	cell0001	2	FrzAB
2	cell0002	0	FrzAB
2	cell0003	0	FrzAB
2	cell0004	3	FrzAB
2	cell0007	0	FrzAB
3	cell0004	0	FrzAB
3	cell0034	2	FrzAB
3	cell0053	3	FrzAB
4	cell0016	3	FrzAB
4	cell0034	0	FrzAB
4	cell0063	5	FrzAB
4	cell0078	0	FrzAB
4	cell0101	0	FrzAB
5	cell0003	2	FrzAB
5	cell0006	3	FrzAB
5	cell0007	1	FrzAB
5	cell0009	0	FrzAB
5	cell0013	2	FrzAB
6	cell0002	1	FrzAB
6	cell0005	2	FrzAB
6	cell0018	1	FrzAB
7	cell0000	1	FrzAB
7	cell0005	4	FrzAB
7	cell0042	0	FrzAB
8	cell0013	1	FrzAB
8	cell0014	0	FrzAB
8	cell0126	0	FrzAB
9	cell0023	0	FrzAB
9	cell0037	2	FrzAB
9	cell0044	2	FrzAB
9	cell0052	1	FrzAB
9	cell0060	0	FrzAB
9	cell0084	0	FrzAB
9	cell0093	1	FrzAB
9	cell0095	0	FrzAB
1	cell0002	0	ONA
1	cell0006	1	ONA
2	cell0000	0	ONA
2	cell0001	1	ONA
2	cell0004	2	ONA
2	cell0011	1	ONA
2	cell0012	2	ONA
3	cell0000	0	ONA
3	cell0001	0	ONA
3	cell0002	0	ONA
3	cell0003	1	ONA
4	cell0001	0	ONA
4	cell0002	0	ONA
4	cell0004	0	ONA
4	cell0005	0	ONA
4	cell0007	1	ONA
4	cell0008	1	ONA
4	cell0024	0	ONA
5	cell0002	4	ONA
5	cell0003	1	ONA
5	cell0004	0	ONA
5	cell0006	1	ONA
5	cell0007	4	ONA
5	cell0011	0	ONA
5	cell0014	1	ONA
6	cell0002	0	ONA
6	cell0003	0	ONA
6	cell0005	2	ONA
6	cell0009	0	ONA
6	cell0012	0	ONA
6	cell0016	0	ONA
6	cell0020	0	ONA
6	cell0079	0	ONA
7	cell0000	0	ONA
7	cell0001	2	ONA
7	cell0003	0	ONA
7	cell0004	3	ONA
7	cell0005	3	ONA
1	cell0001	2	FrzAIAA
1	cell0002	0	FrzAIAA
1	cell0003	1	FrzAIAA
1	cell0006	2	FrzAIAA
1	cell0008	0	FrzAIAA
1	cell0010	1	FrzAIAA
1	cell0011	2	FrzAIAA
1	cell0013	1	FrzAIAA
1	cell0018	0	FrzAIAA
1	cell0025	1	FrzAIAA
1	cell0037	1	FrzAIAA
1	cell0039	2	FrzAIAA
1	cell0040	1	FrzAIAA
1	cell0043	1	FrzAIAA
1	cell0050	0	FrzAIAA
1	cell0052	1	FrzAIAA
2	cell0000	1	FrzAIAA
2	cell0002	2	FrzAIAA
2	cell0003	0	FrzAIAA
2	cell0004	4	FrzAIAA
2	cell0010	0	FrzAIAA
2	cell0011	2	FrzAIAA
2	cell0012	1	FrzAIAA
2	cell0013	1	FrzAIAA
2	cell0015	2	FrzAIAA
2	cell0019	1	FrzAIAA
2	cell0022	3	FrzAIAA
2	cell0025	0	FrzAIAA
2	cell0029	2	FrzAIAA
2	cell0031	1	FrzAIAA
3	cell0001	0	FrzAIAA
3	cell0002	0	FrzAIAA
3	cell0003	1	FrzAIAA
3	cell0006	0	FrzAIAA
3	cell0008	0	FrzAIAA
3	cell0013	0	FrzAIAA
3	cell0015	2	FrzAIAA
3	cell0018	0	FrzAIAA
3	cell0020	0	FrzAIAA
3	cell0022	1	FrzAIAA
3	cell0024	1	FrzAIAA
3	cell0025	0	FrzAIAA
3	cell0026	0	FrzAIAA
3	cell0027	0	FrzAIAA
3	cell0028	2	FrzAIAA
4	cell0004	1	FrzAIAA
4	cell0010	0	FrzAIAA
4	cell0012	0	FrzAIAA
4	cell0014	1	FrzAIAA
4	cell0019	1	FrzAIAA
4	cell0021	3	FrzAIAA
4	cell0024	0	FrzAIAA
4	cell0025	1	FrzAIAA
4	cell0028	1	FrzAIAA
4	cell0029	1	FrzAIAA
4	cell0030	1	FrzAIAA
4	cell0031	0	FrzAIAA
4	cell0032	1	FrzAIAA
4	cell0033	0	FrzAIAA
4	cell0052	0	FrzAIAA
4	cell0061	1	FrzAIAA
5	cell0001	0	FrzAIAA
6	cell0000	1	FrzAIAA
6	cell0002	1	FrzAIAA
6	cell0007	1	FrzAIAA
6	cell0008	1	FrzAIAA
6	cell0009	0	FrzAIAA
6	cell0010	0	FrzAIAA
6	cell0012	2	FrzAIAA
6	cell0014	3	FrzAIAA
6	cell0017	0	FrzAIAA
6	cell0019	1	FrzAIAA
6	cell0033	2	FrzAIAA
6	cell0039	0	FrzAIAA
6	cell0042	1	FrzAIAA
6	cell0059	1	FrzAIAA
7	cell0000	0	FrzAIAA
7	cell0002	0	FrzAIAA
7	cell0003	1	FrzAIAA
7	cell0010	1	FrzAIAA
7	cell0015	2	FrzAIAA
7	cell0018	2	FrzAIAA
7	cell0020	1	FrzAIAA
7	cell0022	0	FrzAIAA
7	cell0024	1	FrzAIAA
7	cell0025	0	FrzAIAA
7	cell0026	0	FrzAIAA
7	cell0033	1	FrzAIAA
7	cell0038	0	FrzAIAA
7	cell0039	1	FrzAIAA
