# Supplementary material for: A divergent CheW confers plasticity to nucleoid-associated chemosensory arrays
Source: PLoS Genet. 2019 Dec 20;15(12):e1008533. doi: 10.1371/journal.pgen.1008533 (PMC6952110; doi:10.1371/journal.pgen.1008533)
Supplement: S6 Table — (CSV) [file pgen.1008533.s012.csv]

Source	rowid	cell	sens	speed	cumul	souche	fluoA	fluoB
1	1	1	1	0	0	WT	NA	NA
1	1	4	1	0	0	WT	NA	NA
1	1	5	1	0	0	WT	NA	NA
1	1	6	1	0	0	WT	NA	NA
1	1	7	1	0	0	WT	NA	NA
1	1	8	1	0	0	WT	NA	NA
1	1	9	1	0	0	WT	NA	NA
1	1	10	1	0	0	WT	NA	NA
1	1	11	1	0	0	WT	NA	NA
1	1	12	1	0	0	WT	NA	NA
1	1	14	1	0	0	WT	NA	NA
1	1	19	1	0	0	WT	NA	NA
1	1	23	1	0	0	WT	NA	NA
1	1	24	1	0	0	WT	NA	NA
1	1	26	1	0	0	WT	NA	NA
1	1	27	1	0	0	WT	NA	NA
1	1	29	1	0	0	WT	NA	NA
1	1	34	1	0	0	WT	NA	NA
1	1	41	1	0	0	WT	NA	NA
1	1	48	1	0	0	WT	NA	NA
1	1	55	1	0	0	WT	NA	NA
1	1	59	1	0	0	WT	NA	NA
1	2	1	1	5.83095189485	5.83095189485	WT	NA	NA
1	2	4	-1	7.81024967591	7.81024967591	WT	NA	NA
1	2	5	-1	6.7082039325	6.7082039325	WT	NA	NA
1	2	6	1	6.40312423743	6.40312423743	WT	NA	NA
1	2	7	1	4.12310562562	4.12310562562	WT	NA	NA
1	2	8	1	4	4	WT	NA	NA
1	2	9	-1	6.40312423743	6.40312423743	WT	NA	NA
1	2	10	1	10.7703296143	10.7703296143	WT	NA	NA
1	2	11	1	3	3	WT	NA	NA
1	2	12	1	4.12310562562	4.12310562562	WT	NA	NA
1	2	14	-1	5.83095189485	5.83095189485	WT	NA	NA
1	2	19	-1	5.38516480713	5.38516480713	WT	NA	NA
1	2	23	1	3	3	WT	NA	NA
1	2	24	1	2.2360679775	2.2360679775	WT	NA	NA
1	2	26	1	2	2	WT	NA	NA
1	2	27	1	12	12	WT	NA	NA
1	2	29	1	8.54400374532	8.54400374532	WT	NA	NA
1	2	34	1	5.09901951359	5.09901951359	WT	NA	NA
1	2	41	1	6	6	WT	NA	NA
1	2	48	1	6.0827625303	6.0827625303	WT	NA	NA
1	2	55	-1	6.40312423743	6.40312423743	WT	NA	NA
1	2	59	-1	10.4403065089	10.4403065089	WT	NA	NA
1	3	1	1	0	5.83095189485	WT	NA	NA
1	3	4	-1	8.54400374532	16.3542534212	WT	NA	NA
1	3	5	-1	6.32455532034	13.0327592528	WT	NA	NA
1	3	6	1	8.0622577483	14.4653819857	WT	NA	NA
1	3	7	-1	5.09901951359	9.22212513921	WT	NA	NA
1	3	8	1	2.2360679775	6.2360679775	WT	NA	NA
1	3	9	-1	2.2360679775	8.63919221493	WT	NA	NA
1	3	10	1	12.0415945788	22.8119241931	WT	NA	NA
1	3	11	1	1.41421356237	4.41421356237	WT	NA	NA
1	3	12	1	2.2360679775	6.35917360312	WT	NA	NA
1	3	14	-1	1	6.83095189485	WT	NA	NA
1	3	19	-1	7.28010988928	12.6652746964	WT	NA	NA
1	3	23	-1	5.09901951359	8.09901951359	WT	NA	NA
1	3	24	1	3	5.2360679775	WT	NA	NA
1	3	26	-1	6.40312423743	8.40312423743	WT	NA	NA
1	3	27	1	7.07106781187	19.0710678119	WT	NA	NA
1	3	29	1	12.6491106407	21.193114386	WT	NA	NA
1	3	34	1	3.16227766017	8.26129717376	WT	NA	NA
1	3	41	-1	20.591260282	26.591260282	WT	NA	NA
1	3	48	1	6.0827625303	12.1655250606	WT	NA	NA
1	3	55	-1	6.7082039325	13.1113281699	WT	NA	NA
1	3	59	-1	11.401754251	21.8420607599	WT	NA	NA
1	4	1	1	1	6.83095189485	WT	NA	NA
1	4	4	-1	5.09901951359	21.4532729348	WT	NA	NA
1	4	5	-1	6.0827625303	19.1155217831	WT	NA	NA
1	4	6	1	6.32455532034	20.7899373061	WT	NA	NA
1	4	7	-1	4	13.2221251392	WT	NA	NA
1	4	8	1	3	9.2360679775	WT	NA	NA
1	4	9	-1	1.41421356237	10.0534057773	WT	NA	NA
1	4	10	1	2.2360679775	25.0479921706	WT	NA	NA
1	4	11	1	1	5.41421356237	WT	NA	NA
1	4	12	1	0	6.35917360312	WT	NA	NA
1	4	14	-1	0	6.83095189485	WT	NA	NA
1	4	19	-1	7.28010988928	19.9453845857	WT	NA	NA
1	4	23	-1	4	12.0990195136	WT	NA	NA
1	4	24	1	6	11.2360679775	WT	NA	NA
1	4	26	-1	5.38516480713	13.7882890446	WT	NA	NA
1	4	27	1	2	21.0710678119	WT	NA	NA
1	4	29	1	12.0415945788	33.2347089648	WT	NA	NA
1	4	34	1	7.61577310586	15.8770702796	WT	NA	NA
1	4	41	-1	2.2360679775	28.8273282595	WT	NA	NA
1	4	48	1	7.28010988928	19.4456349499	WT	NA	NA
1	4	55	-1	5	18.1113281699	WT	NA	NA
1	4	59	-1	11.1803398875	33.0224006474	WT	NA	NA
1	5	1	1	3	9.83095189485	WT	NA	NA
1	5	4	-1	8.24621125124	29.6994841861	WT	NA	NA
1	5	5	-1	7.07106781187	26.186589595	WT	NA	NA
1	5	6	1	9.05538513814	29.8453224442	WT	NA	NA
1	5	7	-1	5.09901951359	18.3211446528	WT	NA	NA
1	5	8	1	1	10.2360679775	WT	NA	NA
1	5	9	-1	1.41421356237	11.4676193397	WT	NA	NA
1	5	10	1	4	29.0479921706	WT	NA	NA
1	5	11	1	4.12310562562	9.53731918799	WT	NA	NA
1	5	12	1	2	8.35917360312	WT	NA	NA
1	5	14	-1	0	6.83095189485	WT	NA	NA
1	5	19	-1	9.21954445729	29.164929043	WT	NA	NA
1	5	23	-1	5.09901951359	17.1980390272	WT	NA	NA
1	5	24	1	6.0827625303	17.3188305078	WT	NA	NA
1	5	26	-1	3.16227766017	16.9505667047	WT	NA	NA
1	5	27	1	2.2360679775	23.3071357894	WT	NA	NA
1	5	29	1	8	41.2347089648	WT	NA	NA
1	5	34	1	8.54400374532	24.4210740249	WT	NA	NA
1	5	41	-1	1	29.8273282595	WT	NA	NA
1	5	48	1	3	22.4456349499	WT	NA	NA
1	5	55	-1	7.81024967591	25.9215778458	WT	NA	NA
1	5	59	-1	9.05538513814	42.0777857855	WT	NA	NA
1	6	1	1	1.41421356237	11.2451654572	WT	NA	NA
1	6	4	-1	9.48683298051	39.1863171666	WT	NA	NA
1	6	5	-1	6	32.186589595	WT	NA	NA
1	6	6	1	7.28010988928	37.1254323335	WT	NA	NA
1	6	7	-1	3	21.3211446528	WT	NA	NA
1	6	8	1	0	10.2360679775	WT	NA	NA
1	6	9	-1	1.41421356237	12.8818329021	WT	NA	NA
1	6	10	1	10.0498756211	39.0978677917	WT	NA	NA
1	6	11	1	7	16.537319188	WT	NA	NA
1	6	12	1	2	10.3591736031	WT	NA	NA
1	6	14	-1	1	7.83095189485	WT	NA	NA
1	6	19	-1	7.07106781187	36.2359968549	WT	NA	NA
1	6	23	-1	1	18.1980390272	WT	NA	NA
1	6	24	1	4.472135955	21.7909664628	WT	NA	NA
1	6	26	-1	2.2360679775	19.1866346822	WT	NA	NA
1	6	27	1	2.2360679775	25.5432037669	WT	NA	NA
1	6	29	1	11.0453610172	52.280069982	WT	NA	NA
1	6	34	1	10.1980390272	34.6191130521	WT	NA	NA
1	6	41	-1	2	31.8273282595	WT	NA	NA
1	6	48	1	4	26.4456349499	WT	NA	NA
1	6	55	-1	14.2126704036	40.1342482494	WT	NA	NA
1	6	59	-1	10.1980390272	52.2758248127	WT	NA	NA
1	7	1	1	1	12.2451654572	WT	NA	NA
1	7	4	-1	7.28010988928	46.4664270558	WT	NA	NA
1	7	5	-1	5	37.186589595	WT	NA	NA
1	7	6	1	7.28010988928	44.4055422228	WT	NA	NA
1	7	7	-1	3	24.3211446528	WT	NA	NA
1	7	8	1	0	10.2360679775	WT	NA	NA
1	7	9	-1	2.2360679775	15.1179008796	WT	NA	NA
1	7	10	1	11.401754251	50.4996220427	WT	NA	NA
1	7	11	1	7	23.537319188	WT	NA	NA
1	7	12	1	2	12.3591736031	WT	NA	NA
1	7	14	-1	1	8.83095189485	WT	NA	NA
1	7	19	-1	7	43.2359968549	WT	NA	NA
1	7	23	1	5.09901951359	23.2970585408	WT	NA	NA
1	7	24	1	9.21954445729	31.0105109201	WT	NA	NA
1	7	26	-1	4.12310562562	23.3097403079	WT	NA	NA
1	7	27	1	4	29.5432037669	WT	NA	NA
1	7	29	1	10.0498756211	62.3299456031	WT	NA	NA
1	7	34	1	7.28010988928	41.8992229414	WT	NA	NA
1	7	41	-1	1	32.8273282595	WT	NA	NA
1	7	48	1	5	31.4456349499	WT	NA	NA
1	7	55	-1	8.24621125124	48.3804595006	WT	NA	NA
1	7	59	-1	11.401754251	63.6775790637	WT	NA	NA
1	8	1	1	1	13.2451654572	WT	NA	NA
1	8	4	-1	8.24621125124	54.7126383071	WT	NA	NA
1	8	5	-1	3	40.186589595	WT	NA	NA
1	8	6	1	8.0622577483	52.4677999711	WT	NA	NA
1	8	7	-1	7	31.3211446528	WT	NA	NA
1	8	8	1	0	10.2360679775	WT	NA	NA
1	8	9	-1	1.41421356237	16.5321144419	WT	NA	NA
1	8	10	1	9.8488578018	60.3484798445	WT	NA	NA
1	8	11	1	5	28.537319188	WT	NA	NA
1	8	12	1	1	13.3591736031	WT	NA	NA
1	8	14	-1	1.41421356237	10.2451654572	WT	NA	NA
1	8	19	-1	6	49.2359968549	WT	NA	NA
1	8	23	1	0	23.2970585408	WT	NA	NA
1	8	24	1	8.24621125124	39.2567221713	WT	NA	NA
1	8	26	-1	8.54400374532	31.8537440532	WT	NA	NA
1	8	27	1	2	31.5432037669	WT	NA	NA
1	8	29	1	9.05538513814	71.3853307412	WT	NA	NA
1	8	34	1	8.0622577483	49.9614806897	WT	NA	NA
1	8	41	-1	1	33.8273282595	WT	NA	NA
1	8	48	1	5.09901951359	36.5446544635	WT	NA	NA
1	8	55	-1	9.05538513814	57.4358446388	WT	NA	NA
1	8	59	-1	10.4403065089	74.1178855726	WT	NA	NA
1	9	1	1	1	14.2451654572	WT	NA	NA
1	9	4	-1	6.0827625303	60.7954008374	WT	NA	NA
1	9	5	-1	4	44.186589595	WT	NA	NA
1	9	6	1	9	61.4677999711	WT	NA	NA
1	9	7	-1	5	36.3211446528	WT	NA	NA
1	9	8	1	1.41421356237	11.6502815399	WT	NA	NA
1	9	9	-1	1.41421356237	17.9463280043	WT	NA	NA
1	9	10	1	12.0830459736	72.4315258181	WT	NA	NA
1	9	11	1	6.0827625303	34.6200817183	WT	NA	NA
1	9	12	1	4	17.3591736031	WT	NA	NA
1	9	14	-1	1.41421356237	11.6593790196	WT	NA	NA
1	9	19	-1	4	53.2359968549	WT	NA	NA
1	9	23	1	2	25.2970585408	WT	NA	NA
1	9	24	1	10.1980390272	49.4547611985	WT	NA	NA
1	9	26	-1	6.0827625303	37.9365065835	WT	NA	NA
1	9	27	1	3	34.5432037669	WT	NA	NA
1	9	29	1	9.21954445729	80.6048751985	WT	NA	NA
1	9	34	1	6.0827625303	56.04424322	WT	NA	NA
1	9	41	-1	6.32455532034	40.1518835798	WT	NA	NA
1	9	48	1	6.0827625303	42.6274169938	WT	NA	NA
1	9	55	-1	13	70.4358446388	WT	NA	NA
1	9	59	-1	12.6491106407	86.7669962133	WT	NA	NA
1	10	1	1	1.41421356237	15.6593790196	WT	NA	NA
1	10	4	-1	8.0622577483	68.8576585857	WT	NA	NA
1	10	5	-1	2	46.186589595	WT	NA	NA
1	10	6	1	8.0622577483	69.5300577194	WT	NA	NA
1	10	7	-1	4.12310562562	40.4442502784	WT	NA	NA
1	10	8	1	3	14.6502815399	WT	NA	NA
1	10	9	-1	2.82842712475	20.774755129	WT	NA	NA
1	10	10	1	7.61577310586	80.0472989239	WT	NA	NA
1	10	11	1	10.0498756211	44.6699573394	WT	NA	NA
1	10	12	1	2	19.3591736031	WT	NA	NA
1	10	14	-1	1	12.6593790196	WT	NA	NA
1	10	19	-1	7.28010988928	60.5161067441	WT	NA	NA
1	10	23	1	3.16227766017	28.4593362009	WT	NA	NA
1	10	24	1	9.05538513814	58.5101463366	WT	NA	NA
1	10	26	-1	4.12310562562	42.0596122091	WT	NA	NA
1	10	27	1	2	36.5432037669	WT	NA	NA
1	10	29	1	7.28010988928	87.8849850878	WT	NA	NA
1	10	34	1	7.07106781187	63.1153110319	WT	NA	NA
1	10	41	-1	7.28010988928	47.4319934691	WT	NA	NA
1	10	48	1	6	48.6274169938	WT	NA	NA
1	10	55	-1	9	79.4358446388	WT	NA	NA
1	10	59	-1	11.1803398875	97.9473361008	WT	NA	NA
1	11	1	1	2	17.6593790196	WT	NA	NA
1	11	4	-1	8.0622577483	76.919916334	WT	NA	NA
1	11	5	-1	2.2360679775	48.4226575725	WT	NA	NA
1	11	6	1	9.21954445729	78.7496021767	WT	NA	NA
1	11	7	-1	6.32455532034	46.7688055988	WT	NA	NA
1	11	8	1	3	17.6502815399	WT	NA	NA
1	11	9	-1	3.60555127546	24.3803064045	WT	NA	NA
1	11	10	1	5	85.0472989239	WT	NA	NA
1	11	11	1	8.24621125124	52.9161685906	WT	NA	NA
1	11	12	1	0	19.3591736031	WT	NA	NA
1	11	14	-1	5.09901951359	17.7583985332	WT	NA	NA
1	11	19	-1	3.60555127546	64.1216580196	WT	NA	NA
1	11	23	1	3	31.4593362009	WT	NA	NA
1	11	24	1	10	68.5101463366	WT	NA	NA
1	11	26	-1	7.28010988928	49.3397220984	WT	NA	NA
1	11	27	1	5	41.5432037669	WT	NA	NA
1	11	29	1	3.16227766017	91.047262748	WT	NA	NA
1	11	34	1	10.1980390272	73.3133500591	WT	NA	NA
1	11	41	-1	1	48.4319934691	WT	NA	NA
1	11	48	1	7.07106781187	55.6984848056	WT	NA	NA
1	11	55	-1	9.21954445729	88.6553890961	WT	NA	NA
1	11	59	-1	9.8488578018	107.796193903	WT	NA	NA
1	12	1	1	2	19.6593790196	WT	NA	NA
1	12	4	-1	6	82.919916334	WT	NA	NA
1	12	5	-1	2.2360679775	50.65872555	WT	NA	NA
1	12	6	1	6.0827625303	84.832364707	WT	NA	NA
1	12	7	-1	7.07106781187	53.8398734106	WT	NA	NA
1	12	8	1	5	22.6502815399	WT	NA	NA
1	12	9	-1	5.83095189485	30.2112582994	WT	NA	NA
1	12	10	1	7	92.0472989239	WT	NA	NA
1	12	11	1	8.24621125124	61.1623798419	WT	NA	NA
1	12	12	1	0	19.3591736031	WT	NA	NA
1	12	14	-1	2.2360679775	19.9944665107	WT	NA	NA
1	12	19	-1	3.60555127546	67.7272092951	WT	NA	NA
1	12	23	1	2	33.4593362009	WT	NA	NA
1	12	24	1	2.2360679775	70.7462143141	WT	NA	NA
1	12	26	-1	6.32455532034	55.6642774187	WT	NA	NA
1	12	27	1	6.0827625303	47.6259662972	WT	NA	NA
1	12	29	1	5.09901951359	96.1462822616	WT	NA	NA
1	12	34	1	9.05538513814	82.3687351972	WT	NA	NA
1	12	41	-1	2.2360679775	50.6680614466	WT	NA	NA
1	12	48	1	8.0622577483	63.7607425539	WT	NA	NA
1	12	55	-1	6.40312423743	95.0585133335	WT	NA	NA
1	12	59	-1	10.8166538264	118.612847729	WT	NA	NA
1	13	1	1	1	20.6593790196	WT	NA	NA
1	13	4	-1	6	88.919916334	WT	NA	NA
1	13	5	-1	4.472135955	55.130861505	WT	NA	NA
1	13	6	-1	6.32455532034	91.1569200273	WT	NA	NA
1	13	7	-1	9.21954445729	63.0594178679	WT	NA	NA
1	13	8	1	4.12310562562	26.7733871655	WT	NA	NA
1	13	9	-1	7.21110255093	37.4223608503	WT	NA	NA
1	13	10	1	4.472135955	96.5194348789	WT	NA	NA
1	13	11	1	9.21954445729	70.3819242992	WT	NA	NA
1	13	12	1	0	19.3591736031	WT	NA	NA
1	13	14	-1	4.12310562562	24.1175721363	WT	NA	NA
1	13	19	-1	8.54400374532	76.2712130404	WT	NA	NA
1	13	23	1	2	35.4593362009	WT	NA	NA
1	13	24	1	1	71.7462143141	WT	NA	NA
1	13	26	-1	7.07106781187	62.7353452306	WT	NA	NA
1	13	27	1	7.07106781187	54.697034109	WT	NA	NA
1	13	29	1	6.0827625303	102.229044792	WT	NA	NA
1	13	34	1	8.0622577483	90.4309929455	WT	NA	NA
1	13	41	-1	5.09901951359	55.7670809602	WT	NA	NA
1	13	48	1	8.24621125124	72.0069538052	WT	NA	NA
1	13	55	-1	11.401754251	106.460267584	WT	NA	NA
1	13	59	-1	11.401754251	130.01460198	WT	NA	NA
1	14	1	1	2	22.6593790196	WT	NA	NA
1	14	4	-1	6.0827625303	95.0026788643	WT	NA	NA
1	14	5	-1	5.09901951359	60.2298810186	WT	NA	NA
1	14	6	-1	9.21954445729	100.376464485	WT	NA	NA
1	14	7	-1	8.24621125124	71.3056291192	WT	NA	NA
1	14	8	1	5	31.7733871655	WT	NA	NA
1	14	9	-1	5	42.4223608503	WT	NA	NA
1	14	10	1	7	103.519434879	WT	NA	NA
1	14	11	1	10.0498756211	80.4317999203	WT	NA	NA
1	14	12	1	0	19.3591736031	WT	NA	NA
1	14	14	-1	4.12310562562	28.2406777619	WT	NA	NA
1	14	19	-1	9.48683298051	85.7580460209	WT	NA	NA
1	14	23	1	4.12310562562	39.5824418266	WT	NA	NA
1	14	24	1	3	74.7462143141	WT	NA	NA
1	14	26	-1	7.28010988928	70.0154551198	WT	NA	NA
1	14	27	1	10.0498756211	64.7469097301	WT	NA	NA
1	14	29	1	6.0827625303	108.311807322	WT	NA	NA
1	14	34	1	5	95.4309929455	WT	NA	NA
1	14	41	-1	6.0827625303	61.8498434905	WT	NA	NA
1	14	48	1	9.05538513814	81.0623389433	WT	NA	NA
1	14	55	-1	12.5299640861	118.990231671	WT	NA	NA
1	14	59	-1	13.3416640641	143.356266044	WT	NA	NA
1	15	1	1	3.16227766017	25.8216566798	WT	NA	NA
1	15	4	-1	7.07106781187	102.073746676	WT	NA	NA
1	15	5	-1	5.09901951359	65.3289005322	WT	NA	NA
1	15	6	-1	10.0498756211	110.426340106	WT	NA	NA
1	15	7	-1	6.0827625303	77.3883916494	WT	NA	NA
1	15	8	1	4	35.7733871655	WT	NA	NA
1	15	9	-1	5.09901951359	47.5213803639	WT	NA	NA
1	15	10	1	9.89949493661	113.418929816	WT	NA	NA
1	15	11	1	7.07106781187	87.5028677322	WT	NA	NA
1	15	12	1	2	21.3591736031	WT	NA	NA
1	15	14	1	7.61577310586	35.8564508678	WT	NA	NA
1	15	19	-1	6.32455532034	92.0826013412	WT	NA	NA
1	15	23	1	4.12310562562	43.7055474522	WT	NA	NA
1	15	24	1	4	78.7462143141	WT	NA	NA
1	15	26	-1	8.0622577483	78.0777128681	WT	NA	NA
1	15	27	1	10	74.7469097301	WT	NA	NA
1	15	29	1	7.28010988928	115.591917211	WT	NA	NA
1	15	34	1	9.05538513814	104.486378084	WT	NA	NA
1	15	41	-1	4.12310562562	65.9729491161	WT	NA	NA
1	15	48	1	5.09901951359	86.1613584569	WT	NA	NA
1	15	55	-1	10	128.990231671	WT	NA	NA
1	15	59	-1	9.21954445729	152.575810501	WT	NA	NA
1	16	1	1	6	31.8216566798	WT	NA	NA
1	16	4	-1	5.09901951359	107.17276619	WT	NA	NA
1	16	5	-1	4	69.3289005322	WT	NA	NA
1	16	6	-1	10.0498756211	120.476215727	WT	NA	NA
1	16	7	-1	6.0827625303	83.4711541797	WT	NA	NA
1	16	8	-1	5.09901951359	40.8724066791	WT	NA	NA
1	16	9	-1	7.28010988928	54.8014902532	WT	NA	NA
1	16	10	1	7.07106781187	120.489997627	WT	NA	NA
1	16	11	1	7.61577310586	95.118640838	WT	NA	NA
1	16	12	1	3.16227766017	24.5214512633	WT	NA	NA
1	16	14	1	9.05538513814	44.9118360059	WT	NA	NA
1	16	19	-1	6.32455532034	98.4071566616	WT	NA	NA
1	16	23	1	4.12310562562	47.8286530778	WT	NA	NA
1	16	24	1	9	87.7462143141	WT	NA	NA
1	16	26	-1	6.0827625303	84.1604753984	WT	NA	NA
1	16	27	1	9.05538513814	83.8022948683	WT	NA	NA
1	16	29	1	7.28010988928	122.872027101	WT	NA	NA
1	16	34	1	6	110.486378084	WT	NA	NA
1	16	41	-1	3	68.9729491161	WT	NA	NA
1	16	48	1	4	90.1613584569	WT	NA	NA
1	16	55	-1	8.0622577483	137.052489419	WT	NA	NA
1	16	59	-1	8.54400374532	161.119814247	WT	NA	NA
1	17	1	1	2	33.8216566798	WT	NA	NA
1	17	4	-1	7	114.17276619	WT	NA	NA
1	17	5	-1	6.0827625303	75.4116630625	WT	NA	NA
1	17	6	-1	12.1655250606	132.641740787	WT	NA	NA
1	17	7	-1	7.07106781187	90.5422219916	WT	NA	NA
1	17	8	-1	4	44.8724066791	WT	NA	NA
1	17	9	-1	5.09901951359	59.9005097667	WT	NA	NA
1	17	10	1	13.4536240471	133.943621674	WT	NA	NA
1	17	11	1	7.28010988928	102.398750727	WT	NA	NA
1	17	12	1	3	27.5214512633	WT	NA	NA
1	17	14	-1	10.1980390272	55.1098750331	WT	NA	NA
1	17	19	-1	9.21954445729	107.626701119	WT	NA	NA
1	17	23	1	4	51.8286530778	WT	NA	NA
1	17	24	1	9.05538513814	96.8015994523	WT	NA	NA
1	17	26	-1	1	85.1604753984	WT	NA	NA
1	17	27	1	7.07106781187	90.8733626802	WT	NA	NA
1	17	29	1	7.28010988928	130.15213699	WT	NA	NA
1	17	34	1	6.0827625303	116.569140614	WT	NA	NA
1	17	41	-1	4.12310562562	73.0960547417	WT	NA	NA
1	17	48	1	6.32455532034	96.4859137772	WT	NA	NA
1	17	55	-1	4.472135955	141.524625374	WT	NA	NA
1	17	59	-1	8.24621125124	169.366025498	WT	NA	NA
1	18	1	1	1	34.8216566798	WT	NA	NA
1	18	4	-1	8	122.17276619	WT	NA	NA
1	18	5	-1	8	83.4116630625	WT	NA	NA
1	18	6	-1	11.401754251	144.043495038	WT	NA	NA
1	18	7	-1	7	97.5422219916	WT	NA	NA
1	18	8	-1	2	46.8724066791	WT	NA	NA
1	18	9	-1	4	63.9005097667	WT	NA	NA
1	18	10	1	11.401754251	145.345375925	WT	NA	NA
1	18	11	1	6.32455532034	108.723306048	WT	NA	NA
1	18	12	1	2.2360679775	29.7575192408	WT	NA	NA
1	18	14	-1	10.4403065089	65.550181542	WT	NA	NA
1	18	19	-1	3	110.626701119	WT	NA	NA
1	18	23	-1	5.09901951359	56.9276725914	WT	NA	NA
1	18	24	1	8.0622577483	104.863857201	WT	NA	NA
1	18	26	-1	2	87.1604753984	WT	NA	NA
1	18	27	1	6.32455532034	97.1979180005	WT	NA	NA
1	18	29	1	7.61577310586	137.767910096	WT	NA	NA
1	18	34	1	9.21954445729	125.788685071	WT	NA	NA
1	18	41	1	13.3416640641	86.4377188058	WT	NA	NA
1	18	48	1	7.28010988928	103.766023667	WT	NA	NA
1	18	55	-1	6.32455532034	147.849180694	WT	NA	NA
1	18	59	-1	9.43398113206	178.80000663	WT	NA	NA
1	19	1	1	1	35.8216566798	WT	NA	NA
1	19	4	-1	5.38516480713	127.557930997	WT	NA	NA
1	19	5	-1	4.12310562562	87.5347686881	WT	NA	NA
1	19	6	-1	11.1803398875	155.223834926	WT	NA	NA
1	19	7	-1	9.05538513814	106.59760713	WT	NA	NA
1	19	8	-1	4.12310562562	50.9955123047	WT	NA	NA
1	19	9	-1	4	67.9005097667	WT	NA	NA
1	19	10	1	7.61577310586	152.961149031	WT	NA	NA
1	19	11	1	5.09901951359	113.822325561	WT	NA	NA
1	19	12	1	1	30.7575192408	WT	NA	NA
1	19	14	-1	5.09901951359	70.6492010556	WT	NA	NA
1	19	19	-1	1	111.626701119	WT	NA	NA
1	19	23	-1	3.16227766017	60.0899502516	WT	NA	NA
1	19	24	1	1	105.863857201	WT	NA	NA
1	19	26	-1	1	88.1604753984	WT	NA	NA
1	19	27	1	10.7703296143	107.968247615	WT	NA	NA
1	19	29	1	9.21954445729	146.987454553	WT	NA	NA
1	19	34	1	9.05538513814	134.844070209	WT	NA	NA
1	19	41	1	13.3416640641	99.77938287	WT	NA	NA
1	19	48	1	7.28010988928	111.046133556	WT	NA	NA
1	19	55	-1	7.28010988928	155.129290584	WT	NA	NA
1	19	59	-1	9.8488578018	188.648864432	WT	NA	NA
1	20	1	1	1.41421356237	37.2358702421	WT	NA	NA
1	20	4	-1	6	133.557930997	WT	NA	NA
1	20	5	-1	0	87.5347686881	WT	NA	NA
1	20	6	-1	10.0498756211	165.273710547	WT	NA	NA
1	20	7	-1	4.12310562562	110.720712755	WT	NA	NA
1	20	8	-1	5.09901951359	56.0945318183	WT	NA	NA
1	20	9	-1	5.09901951359	72.9995292803	WT	NA	NA
1	20	10	1	8.54400374532	161.505152777	WT	NA	NA
1	20	11	1	3	116.822325561	WT	NA	NA
1	20	12	1	1.41421356237	32.1717328032	WT	NA	NA
1	20	14	-1	4.12310562562	74.7723066812	WT	NA	NA
1	20	19	-1	4	115.626701119	WT	NA	NA
1	20	23	-1	7.07106781187	67.1610180634	WT	NA	NA
1	20	24	1	2	107.863857201	WT	NA	NA
1	20	26	-1	17.7200451467	105.880520545	WT	NA	NA
1	20	27	1	9.48683298051	117.455080595	WT	NA	NA
1	20	29	1	8.94427191	155.931726463	WT	NA	NA
1	20	34	1	12.1655250606	147.00959527	WT	NA	NA
1	20	41	1	3.16227766017	102.94166053	WT	NA	NA
1	20	48	1	4.12310562562	115.169239181	WT	NA	NA
1	20	55	-1	7.28010988928	162.409400473	WT	NA	NA
1	20	59	-1	8.24621125124	196.895075683	WT	NA	NA
1	21	1	1	1	38.2358702421	WT	NA	NA
1	21	4	-1	6.7082039325	140.266134929	WT	NA	NA
1	21	5	-1	0	87.5347686881	WT	NA	NA
1	21	6	-1	4	169.273710547	WT	NA	NA
1	21	7	-1	7.07106781187	117.791780567	WT	NA	NA
1	21	8	-1	3	59.0945318183	WT	NA	NA
1	21	9	1	17.0293863659	90.0289156463	WT	NA	NA
1	21	10	1	6.0827625303	167.587915307	WT	NA	NA
1	21	11	1	6.0827625303	122.905088092	WT	NA	NA
1	21	12	1	2	34.1717328032	WT	NA	NA
1	21	14	-1	5.09901951359	79.8713261948	WT	NA	NA
1	21	19	-1	7.07106781187	122.697768931	WT	NA	NA
1	21	23	-1	5.09901951359	72.260037577	WT	NA	NA
1	21	24	1	2	109.863857201	WT	NA	NA
1	21	26	-1	5.09901951359	110.979540059	WT	NA	NA
1	21	27	1	8.24621125124	125.701291846	WT	NA	NA
1	21	29	1	9.48683298051	165.418559444	WT	NA	NA
1	21	34	1	6	153.00959527	WT	NA	NA
1	21	41	1	2.2360679775	105.177728508	WT	NA	NA
1	21	48	1	6.0827625303	121.252001712	WT	NA	NA
1	21	55	-1	7.07106781187	169.480468285	WT	NA	NA
1	21	59	-1	11.401754251	208.296829934	WT	NA	NA
1	22	1	1	1	39.2358702421	WT	NA	NA
1	22	4	-1	5.38516480713	145.651299736	WT	NA	NA
1	22	5	-1	0	87.5347686881	WT	NA	NA
1	22	6	-1	7.61577310586	176.889483653	WT	NA	NA
1	22	7	-1	5	122.791780567	WT	NA	NA
1	22	8	-1	1	60.0945318183	WT	NA	NA
1	22	9	1	8.24621125124	98.2751268975	WT	NA	NA
1	22	10	1	6.0827625303	173.670677837	WT	NA	NA
1	22	11	1	4.12310562562	127.028193717	WT	NA	NA
1	22	12	1	2.2360679775	36.4078007807	WT	NA	NA
1	22	14	-1	7.28010988928	87.1514360841	WT	NA	NA
1	22	19	-1	9	131.697768931	WT	NA	NA
1	22	23	-1	9.05538513814	81.3154227152	WT	NA	NA
1	22	24	1	5	114.863857201	WT	NA	NA
1	22	26	-1	4.472135955	115.451676014	WT	NA	NA
1	22	27	1	3.16227766017	128.863569507	WT	NA	NA
1	22	29	1	5.09901951359	170.517578957	WT	NA	NA
1	22	34	1	8	161.00959527	WT	NA	NA
1	22	41	1	2	107.177728508	WT	NA	NA
1	22	48	1	7	128.252001712	WT	NA	NA
1	22	55	-1	1	170.480468285	WT	NA	NA
1	22	59	-1	10.7703296143	219.067159548	WT	NA	NA
1	23	1	1	0	39.2358702421	WT	NA	NA
1	23	4	-1	5.09901951359	150.75031925	WT	NA	NA
1	23	5	-1	2.2360679775	89.7708366656	WT	NA	NA
1	23	6	-1	7.61577310586	184.505256759	WT	NA	NA
1	23	7	-1	3.16227766017	125.954058227	WT	NA	NA
1	23	8	-1	1.41421356237	61.5087453807	WT	NA	NA
1	23	9	1	13.8924439894	112.167570887	WT	NA	NA
1	23	10	1	6.0827625303	179.753440368	WT	NA	NA
1	23	11	1	5.09901951359	132.127213231	WT	NA	NA
1	23	12	1	4.12310562562	40.5309064063	WT	NA	NA
1	23	14	-1	3.16227766017	90.3137137443	WT	NA	NA
1	23	19	-1	8	139.697768931	WT	NA	NA
1	23	23	-1	4	85.3154227152	WT	NA	NA
1	23	24	1	7.07106781187	121.934925012	WT	NA	NA
1	23	26	-1	5.09901951359	120.550695527	WT	NA	NA
1	23	27	1	8.0622577483	136.925827255	WT	NA	NA
1	23	29	1	7.61577310586	178.133352063	WT	NA	NA
1	23	34	1	6.0827625303	167.0923578	WT	NA	NA
1	23	41	1	4.12310562562	111.300834133	WT	NA	NA
1	23	48	1	8.0622577483	136.31425946	WT	NA	NA
1	23	55	1	9.05538513814	179.535853423	WT	NA	NA
1	23	59	-1	8.54400374532	227.611163294	WT	NA	NA
1	24	1	1	1	40.2358702421	WT	NA	NA
1	24	4	-1	5	155.75031925	WT	NA	NA
1	24	5	-1	1	90.7708366656	WT	NA	NA
1	24	6	-1	5.38516480713	189.890421566	WT	NA	NA
1	24	7	-1	1	126.954058227	WT	NA	NA
1	24	8	-1	2	63.5087453807	WT	NA	NA
1	24	9	1	4.472135955	116.639706842	WT	NA	NA
1	24	10	1	9	188.753440368	WT	NA	NA
1	24	11	1	4.12310562562	136.250318856	WT	NA	NA
1	24	12	1	4	44.5309064063	WT	NA	NA
1	24	14	-1	7.07106781187	97.3847815561	WT	NA	NA
1	24	19	-1	8	147.697768931	WT	NA	NA
1	24	23	-1	2	87.3154227152	WT	NA	NA
1	24	24	1	5.09901951359	127.033944526	WT	NA	NA
1	24	26	-1	8.94427191	129.494967437	WT	NA	NA
1	24	27	1	10.0498756211	146.975702876	WT	NA	NA
1	24	29	1	6.32455532034	184.457907383	WT	NA	NA
1	24	34	1	8.0622577483	175.154615549	WT	NA	NA
1	24	41	-1	8.60232526704	119.9031594	WT	NA	NA
1	24	48	1	6.32455532034	142.63881478	WT	NA	NA
1	24	55	1	10.0498756211	189.585729044	WT	NA	NA
1	24	59	-1	9.8488578018	237.460021095	WT	NA	NA
1	25	1	1	1	41.2358702421	WT	NA	NA
1	25	4	-1	2.2360679775	157.986387228	WT	NA	NA
1	25	5	-1	3.16227766017	93.9331143258	WT	NA	NA
1	25	6	-1	7.28010988928	197.170531455	WT	NA	NA
1	25	7	-1	3	129.954058227	WT	NA	NA
1	25	8	-1	1	64.5087453807	WT	NA	NA
1	25	9	1	7.21110255093	123.850809393	WT	NA	NA
1	25	10	1	8	196.753440368	WT	NA	NA
1	25	11	1	5	141.250318856	WT	NA	NA
1	25	12	1	2.2360679775	46.7669743838	WT	NA	NA
1	25	14	-1	4	101.384781556	WT	NA	NA
1	25	19	-1	7	154.697768931	WT	NA	NA
1	25	23	-1	5	92.3154227152	WT	NA	NA
1	25	24	1	7.07106781187	134.105012338	WT	NA	NA
1	25	26	-1	2.2360679775	131.731035415	WT	NA	NA
1	25	27	1	8	154.975702876	WT	NA	NA
1	25	29	1	9.21954445729	193.677451841	WT	NA	NA
1	25	34	1	11.401754251	186.5563698	WT	NA	NA
1	25	41	-1	1	120.9031594	WT	NA	NA
1	25	48	1	8.0622577483	150.701072529	WT	NA	NA
1	25	55	1	10	199.585729044	WT	NA	NA
1	25	59	-1	13.9283882772	251.388409373	WT	NA	NA
1	26	1	1	1	42.2358702421	WT	NA	NA
1	26	4	-1	3.60555127546	161.591938503	WT	NA	NA
1	26	5	-1	1	94.9331143258	WT	NA	NA
1	26	6	-1	5.09901951359	202.269550969	WT	NA	NA
1	26	7	-1	3	132.954058227	WT	NA	NA
1	26	8	1	6.0827625303	70.591507911	WT	NA	NA
1	26	9	1	3.60555127546	127.456360668	WT	NA	NA
1	26	10	1	8.0622577483	204.815698116	WT	NA	NA
1	26	11	1	5	146.250318856	WT	NA	NA
1	26	12	1	2	48.7669743838	WT	NA	NA
1	26	14	-1	4.12310562562	105.507887182	WT	NA	NA
1	26	19	-1	7	161.697768931	WT	NA	NA
1	26	23	-1	5	97.3154227152	WT	NA	NA
1	26	24	1	5.09901951359	139.204031852	WT	NA	NA
1	26	26	-1	2.2360679775	133.967103392	WT	NA	NA
1	26	27	1	12.0415945788	167.017297455	WT	NA	NA
1	26	29	1	8.0622577483	201.739709589	WT	NA	NA
1	26	34	1	7	193.5563698	WT	NA	NA
1	26	41	-1	1	121.9031594	WT	NA	NA
1	26	48	1	7.61577310586	158.316845635	WT	NA	NA
1	26	55	1	8	207.585729044	WT	NA	NA
1	26	59	-1	9	260.388409373	WT	NA	NA
1	27	1	1	1	43.2358702421	WT	NA	NA
1	27	4	-1	4.472135955	166.064074458	WT	NA	NA
1	27	5	1	6.32455532034	101.257669646	WT	NA	NA
1	27	6	-1	7.28010988928	209.549660858	WT	NA	NA
1	27	7	-1	2	134.954058227	WT	NA	NA
1	27	8	1	5	75.591507911	WT	NA	NA
1	27	9	1	1	128.456360668	WT	NA	NA
1	27	10	1	8.24621125124	213.061909367	WT	NA	NA
1	27	11	1	5	151.250318856	WT	NA	NA
1	27	12	1	0	48.7669743838	WT	NA	NA
1	27	14	-1	5.09901951359	110.606906695	WT	NA	NA
1	27	19	-1	9	170.697768931	WT	NA	NA
1	27	23	-1	6.0827625303	103.398185245	WT	NA	NA
1	27	24	1	3.16227766017	142.366309512	WT	NA	NA
1	27	26	-1	0	133.967103392	WT	NA	NA
1	27	27	1	9.05538513814	176.072682593	WT	NA	NA
1	27	29	1	8.0622577483	209.801967337	WT	NA	NA
1	27	34	1	7.07106781187	200.627437611	WT	NA	NA
1	27	41	-1	1	122.9031594	WT	NA	NA
1	27	48	1	3.16227766017	161.479123295	WT	NA	NA
1	27	55	1	9	216.585729044	WT	NA	NA
1	27	59	-1	11	271.388409373	WT	NA	NA
1	28	1	1	0	43.2358702421	WT	NA	NA
1	28	4	1	5.09901951359	171.163093972	WT	NA	NA
1	28	5	1	3.16227766017	104.419947306	WT	NA	NA
1	28	6	-1	4.472135955	214.021796813	WT	NA	NA
1	28	7	-1	6	140.954058227	WT	NA	NA
1	28	8	1	4.12310562562	79.7146135366	WT	NA	NA
1	28	9	1	1	129.456360668	WT	NA	NA
1	28	10	1	12.0830459736	225.144955341	WT	NA	NA
1	28	11	1	1	152.250318856	WT	NA	NA
1	28	12	1	1	49.7669743838	WT	NA	NA
1	28	14	-1	5	115.606906695	WT	NA	NA
1	28	19	-1	7.07106781187	177.768836743	WT	NA	NA
1	28	23	-1	6	109.398185245	WT	NA	NA
1	28	24	1	1	143.366309512	WT	NA	NA
1	28	26	-1	2.2360679775	136.20317137	WT	NA	NA
1	28	27	1	11.0453610172	187.11804361	WT	NA	NA
1	28	29	1	10.7703296143	220.572296952	WT	NA	NA
1	28	34	1	7.07106781187	207.698505423	WT	NA	NA
1	28	41	-1	1	123.9031594	WT	NA	NA
1	28	48	1	5.09901951359	166.578142808	WT	NA	NA
1	28	55	1	6.32455532034	222.910284364	WT	NA	NA
1	28	59	-1	5.38516480713	276.77357418	WT	NA	NA
1	29	1	1	0	43.2358702421	WT	NA	NA
1	29	4	1	6.0827625303	177.245856502	WT	NA	NA
1	29	5	1	2.2360679775	106.656015284	WT	NA	NA
1	29	6	-1	2	216.021796813	WT	NA	NA
1	29	7	-1	3.16227766017	144.116335888	WT	NA	NA
1	29	8	1	1	80.7146135366	WT	NA	NA
1	29	9	1	1	130.456360668	WT	NA	NA
1	29	10	1	4.12310562562	229.268060966	WT	NA	NA
1	29	11	-1	7	159.250318856	WT	NA	NA
1	29	12	1	0	49.7669743838	WT	NA	NA
1	29	14	-1	4.12310562562	119.730012321	WT	NA	NA
1	29	19	-1	7.61577310586	185.384609848	WT	NA	NA
1	29	23	-1	3	112.398185245	WT	NA	NA
1	29	24	1	4.472135955	147.838445467	WT	NA	NA
1	29	26	-1	1.41421356237	137.617384932	WT	NA	NA
1	29	27	1	11.1803398875	198.298383498	WT	NA	NA
1	29	29	1	6.32455532034	226.896852272	WT	NA	NA
1	29	34	1	9.05538513814	216.753890561	WT	NA	NA
1	29	41	-1	0	123.9031594	WT	NA	NA
1	29	48	1	6.0827625303	172.660905339	WT	NA	NA
1	29	55	1	8.54400374532	231.45428811	WT	NA	NA
1	29	59	-1	13.6014705087	290.375044688	WT	NA	NA
1	30	1	1	0	43.2358702421	WT	NA	NA
1	30	4	1	5	182.245856502	WT	NA	NA
1	30	5	1	3.60555127546	110.261566559	WT	NA	NA
1	30	6	-1	3.16227766017	219.184074473	WT	NA	NA
1	30	7	-1	2	146.116335888	WT	NA	NA
1	30	8	1	5	85.7146135366	WT	NA	NA
1	30	9	1	0	130.456360668	WT	NA	NA
1	30	10	1	0	229.268060966	WT	NA	NA
1	30	11	-1	6	165.250318856	WT	NA	NA
1	30	12	1	1	50.7669743838	WT	NA	NA
1	30	14	1	28.1602556807	147.890268002	WT	NA	NA
1	30	19	-1	11.401754251	196.786364099	WT	NA	NA
1	30	23	-1	2.2360679775	114.634253223	WT	NA	NA
1	30	24	1	7.28010988928	155.118555356	WT	NA	NA
1	30	26	-1	4.12310562562	141.740490558	WT	NA	NA
1	30	27	1	13.152946438	211.451329936	WT	NA	NA
1	30	29	1	8.94427191	235.841124182	WT	NA	NA
1	30	34	1	2	218.753890561	WT	NA	NA
1	30	41	-1	0	123.9031594	WT	NA	NA
1	30	48	1	9	181.660905339	WT	NA	NA
1	30	55	1	8.54400374532	239.998291855	WT	NA	NA
1	30	59	-1	12	302.375044688	WT	NA	NA
1	31	1	1	2	45.2358702421	WT	NA	NA
1	31	4	1	4	186.245856502	WT	NA	NA
1	31	5	-1	5.65685424949	115.918420809	WT	NA	NA
1	31	6	-1	5	224.184074473	WT	NA	NA
1	31	7	-1	4	150.116335888	WT	NA	NA
1	31	8	1	3.16227766017	88.8768911968	WT	NA	NA
1	31	9	1	1	131.456360668	WT	NA	NA
1	31	10	1	0	229.268060966	WT	NA	NA
1	31	11	-1	3	168.250318856	WT	NA	NA
1	31	12	1	1	51.7669743838	WT	NA	NA
1	31	14	1	17.4642491966	165.354517198	WT	NA	NA
1	31	19	-1	10.295630141	207.08199424	WT	NA	NA
1	31	23	-1	4	118.634253223	WT	NA	NA
1	31	24	1	2	157.118555356	WT	NA	NA
1	31	26	-1	4.472135955	146.212626513	WT	NA	NA
1	31	27	1	12.0415945788	223.492924514	WT	NA	NA
1	31	29	1	9.8488578018	245.689981984	WT	NA	NA
1	31	34	1	4	222.753890561	WT	NA	NA
1	31	41	-1	1	124.9031594	WT	NA	NA
1	31	48	1	6	187.660905339	WT	NA	NA
1	31	55	1	9.05538513814	249.053676993	WT	NA	NA
1	31	59	-1	11.1803398875	313.555384576	WT	NA	NA
1	32	1	1	3	48.2358702421	WT	NA	NA
1	32	4	1	1	187.245856502	WT	NA	NA
1	32	5	-1	6.40312423743	122.321545046	WT	NA	NA
1	32	6	-1	6	230.184074473	WT	NA	NA
1	32	7	-1	6.0827625303	156.199098418	WT	NA	NA
1	32	8	1	7	95.8768911968	WT	NA	NA
1	32	9	1	1.41421356237	132.870574231	WT	NA	NA
1	32	10	1	0	229.268060966	WT	NA	NA
1	32	11	-1	1	169.250318856	WT	NA	NA
1	32	12	1	0	51.7669743838	WT	NA	NA
1	32	14	1	8.24621125124	173.600728449	WT	NA	NA
1	32	19	-1	7.61577310586	214.697767346	WT	NA	NA
1	32	23	-1	0	118.634253223	WT	NA	NA
1	32	24	1	3	160.118555356	WT	NA	NA
1	32	26	-1	3.60555127546	149.818177788	WT	NA	NA
1	32	27	1	7.07106781187	230.563992326	WT	NA	NA
1	32	29	1	8.24621125124	253.936193235	WT	NA	NA
1	32	34	1	1	223.753890561	WT	NA	NA
1	32	41	-1	0	124.9031594	WT	NA	NA
1	32	48	1	8	195.660905339	WT	NA	NA
1	32	55	1	8.24621125124	257.299888244	WT	NA	NA
1	32	59	-1	5.09901951359	318.65440409	WT	NA	NA
1	33	1	-1	8	56.2358702421	WT	NA	NA
1	33	4	1	1	188.245856502	WT	NA	NA
1	33	5	-1	6.40312423743	128.724669284	WT	NA	NA
1	33	6	-1	3.16227766017	233.346352133	WT	NA	NA
1	33	7	-1	5	161.199098418	WT	NA	NA
1	33	8	1	5.09901951359	100.97591071	WT	NA	NA
1	33	9	1	2.2360679775	135.106642208	WT	NA	NA
1	33	10	1	0	229.268060966	WT	NA	NA
1	33	11	-1	2	171.250318856	WT	NA	NA
1	33	12	1	1	52.7669743838	WT	NA	NA
1	33	14	1	7.61577310586	181.216501555	WT	NA	NA
1	33	19	-1	8.60232526704	223.300092613	WT	NA	NA
1	33	23	-1	3.60555127546	122.239804498	WT	NA	NA
1	33	24	1	6.32455532034	166.443110676	WT	NA	NA
1	33	26	-1	4.472135955	154.290313743	WT	NA	NA
1	33	27	1	9	239.563992326	WT	NA	NA
1	33	29	1	6.0827625303	260.018955765	WT	NA	NA
1	33	34	1	1	224.753890561	WT	NA	NA
1	33	41	-1	1	125.9031594	WT	NA	NA
1	33	48	1	11	206.660905339	WT	NA	NA
1	33	55	1	10.7703296143	268.070217859	WT	NA	NA
1	33	59	-1	6.0827625303	324.73716662	WT	NA	NA
1	34	1	-1	0	56.2358702421	WT	NA	NA
1	34	4	1	1	189.245856502	WT	NA	NA
1	34	5	-1	2.2360679775	130.960737261	WT	NA	NA
1	34	6	-1	2	235.346352133	WT	NA	NA
1	34	7	-1	3.16227766017	164.361376078	WT	NA	NA
1	34	8	1	5	105.97591071	WT	NA	NA
1	34	9	1	2.2360679775	137.342710186	WT	NA	NA
1	34	10	1	1	230.268060966	WT	NA	NA
1	34	11	-1	1	172.250318856	WT	NA	NA
1	34	12	1	2	54.7669743838	WT	NA	NA
1	34	14	1	7.61577310586	188.832274661	WT	NA	NA
1	34	19	-1	6.40312423743	229.703216851	WT	NA	NA
1	34	23	-1	4	126.239804498	WT	NA	NA
1	34	24	1	1	167.443110676	WT	NA	NA
1	34	26	-1	18.973665961	173.263979704	WT	NA	NA
1	34	27	1	7.07106781187	246.635060138	WT	NA	NA
1	34	29	1	9.48683298051	269.505788746	WT	NA	NA
1	34	34	1	0	224.753890561	WT	NA	NA
1	34	41	-1	1.41421356237	127.317372963	WT	NA	NA
1	34	48	1	6.0827625303	212.743667869	WT	NA	NA
1	34	55	1	8.94427191	277.014489769	WT	NA	NA
1	34	59	-1	12.0830459736	336.820212593	WT	NA	NA
1	35	1	-1	5.09901951359	61.3348897557	WT	NA	NA
1	35	4	1	0	189.245856502	WT	NA	NA
1	35	5	-1	6.40312423743	137.363861499	WT	NA	NA
1	35	6	-1	6.0827625303	241.429114664	WT	NA	NA
1	35	7	-1	0	164.361376078	WT	NA	NA
1	35	8	1	6.0827625303	112.058673241	WT	NA	NA
1	35	9	1	0	137.342710186	WT	NA	NA
1	35	10	1	0	230.268060966	WT	NA	NA
1	35	11	-1	0	172.250318856	WT	NA	NA
1	35	12	1	3.16227766017	57.9292520439	WT	NA	NA
1	35	14	1	8.94427191	197.776546571	WT	NA	NA
1	35	19	-1	1	230.703216851	WT	NA	NA
1	35	23	-1	2.2360679775	128.475872476	WT	NA	NA
1	35	24	1	2.2360679775	169.679178654	WT	NA	NA
1	35	26	-1	1.41421356237	174.678193267	WT	NA	NA
1	35	27	1	10.1980390272	256.833099165	WT	NA	NA
1	35	29	1	11.7046999107	281.210488657	WT	NA	NA
1	35	34	1	1	225.753890561	WT	NA	NA
1	35	41	-1	9.48683298051	136.804205943	WT	NA	NA
1	35	48	1	7.28010988928	220.023777758	WT	NA	NA
1	35	55	1	9.48683298051	286.501322749	WT	NA	NA
1	35	59	-1	7	343.820212593	WT	NA	NA
1	36	1	-1	8.0622577483	69.397147504	WT	NA	NA
1	36	4	1	0	189.245856502	WT	NA	NA
1	36	5	-1	4.24264068712	141.606502186	WT	NA	NA
1	36	6	-1	4	245.429114664	WT	NA	NA
1	36	7	-1	1	165.361376078	WT	NA	NA
1	36	8	1	4	116.058673241	WT	NA	NA
1	36	9	1	0	137.342710186	WT	NA	NA
1	36	10	1	0	230.268060966	WT	NA	NA
1	36	11	-1	1	173.250318856	WT	NA	NA
1	36	12	1	4.12310562562	62.0523576696	WT	NA	NA
1	36	14	1	8.54400374532	206.320550316	WT	NA	NA
1	36	19	-1	0	230.703216851	WT	NA	NA
1	36	23	-1	7.61577310586	136.091645582	WT	NA	NA
1	36	24	1	5.09901951359	174.778198167	WT	NA	NA
1	36	26	-1	0	174.678193267	WT	NA	NA
1	36	27	1	12	268.833099165	WT	NA	NA
1	36	29	1	8.24621125124	289.456699908	WT	NA	NA
1	36	34	1	0	225.753890561	WT	NA	NA
1	36	41	-1	12.3693168769	149.17352282	WT	NA	NA
1	36	48	1	5.09901951359	225.122797272	WT	NA	NA
1	36	55	1	9.21954445729	295.720867206	WT	NA	NA
1	36	59	-1	14.1421356237	357.962348217	WT	NA	NA
1	37	1	-1	6.0827625303	75.4799100343	WT	NA	NA
1	37	4	1	3	192.245856502	WT	NA	NA
1	37	5	-1	6.40312423743	148.009626423	WT	NA	NA
1	37	6	1	13	258.429114664	WT	NA	NA
1	37	7	-1	0	165.361376078	WT	NA	NA
1	37	8	1	6	122.058673241	WT	NA	NA
1	37	9	1	0	137.342710186	WT	NA	NA
1	37	10	1	1	231.268060966	WT	NA	NA
1	37	11	-1	0	173.250318856	WT	NA	NA
1	37	12	1	0	62.0523576696	WT	NA	NA
1	37	14	1	1	207.320550316	WT	NA	NA
1	37	19	-1	0	230.703216851	WT	NA	NA
1	37	23	-1	5	141.091645582	WT	NA	NA
1	37	24	1	7.61577310586	182.393971273	WT	NA	NA
1	37	26	1	9.48683298051	184.165026247	WT	NA	NA
1	37	27	1	13.152946438	281.986045603	WT	NA	NA
1	37	29	1	7.28010988928	296.736809797	WT	NA	NA
1	37	34	1	1.41421356237	227.168104124	WT	NA	NA
1	37	41	-1	13.3416640641	162.515186884	WT	NA	NA
1	37	48	1	5.09901951359	230.221816785	WT	NA	NA
1	37	55	1	13.9283882772	309.649255484	WT	NA	NA
1	37	59	-1	11	368.962348217	WT	NA	NA
1	38	1	-1	7.07106781187	82.5509778462	WT	NA	NA
1	38	4	1	0	192.245856502	WT	NA	NA
1	38	5	-1	6.40312423743	154.412750661	WT	NA	NA
1	38	6	1	9.05538513814	267.484499802	WT	NA	NA
1	38	7	-1	1	166.361376078	WT	NA	NA
1	38	8	1	2.2360679775	124.294741218	WT	NA	NA
1	38	9	1	1.41421356237	138.756923748	WT	NA	NA
1	38	10	1	0	231.268060966	WT	NA	NA
1	38	11	-1	1	174.250318856	WT	NA	NA
1	38	12	-1	7.07106781187	69.1234254814	WT	NA	NA
1	38	14	1	5	212.320550316	WT	NA	NA
1	38	19	-1	1	231.703216851	WT	NA	NA
1	38	23	-1	4.12310562562	145.214751207	WT	NA	NA
1	38	24	1	5.09901951359	187.492990787	WT	NA	NA
1	38	26	1	10.4403065089	194.605332756	WT	NA	NA
1	38	27	1	14.0356688476	296.021714451	WT	NA	NA
1	38	29	1	10.0498756211	306.786685418	WT	NA	NA
1	38	34	1	1	228.168104124	WT	NA	NA
1	38	41	-1	12.1655250606	174.680711945	WT	NA	NA
1	38	48	1	6.7082039325	236.930020718	WT	NA	NA
1	38	55	1	9.8488578018	319.498113285	WT	NA	NA
1	38	59	-1	10.0498756211	379.012223838	WT	NA	NA
1	39	1	-1	6.0827625303	88.6337403765	WT	NA	NA
1	39	4	1	3.16227766017	195.408134162	WT	NA	NA
1	39	5	-1	3.60555127546	158.018301936	WT	NA	NA
1	39	6	1	10	277.484499802	WT	NA	NA
1	39	7	-1	1	167.361376078	WT	NA	NA
1	39	8	1	2.2360679775	126.530809196	WT	NA	NA
1	39	9	1	0	138.756923748	WT	NA	NA
1	39	10	1	0	231.268060966	WT	NA	NA
1	39	11	-1	1	175.250318856	WT	NA	NA
1	39	12	-1	7.28010988928	76.4035353707	WT	NA	NA
1	39	14	-1	8.54400374532	220.864554062	WT	NA	NA
1	39	19	-1	2	233.703216851	WT	NA	NA
1	39	23	-1	3	148.214751207	WT	NA	NA
1	39	24	1	1	188.492990787	WT	NA	NA
1	39	26	1	13.9283882772	208.533721033	WT	NA	NA
1	39	27	1	10.0498756211	306.071590072	WT	NA	NA
1	39	29	1	9	315.786685418	WT	NA	NA
1	39	34	1	2	230.168104124	WT	NA	NA
1	39	41	-1	5.09901951359	179.779731458	WT	NA	NA
1	39	48	1	8.54400374532	245.474024463	WT	NA	NA
1	39	55	1	3.16227766017	322.660390946	WT	NA	NA
1	39	59	-1	6	385.012223838	WT	NA	NA
1	40	1	-1	5.38516480713	94.0189051836	WT	NA	NA
1	40	4	1	3	198.408134162	WT	NA	NA
1	40	5	-1	5	163.018301936	WT	NA	NA
1	40	6	1	8.0622577483	285.54675755	WT	NA	NA
1	40	7	-1	1	168.361376078	WT	NA	NA
1	40	8	-1	6	132.530809196	WT	NA	NA
1	40	9	1	5	143.756923748	WT	NA	NA
1	40	10	1	1	232.268060966	WT	NA	NA
1	40	11	-1	0	175.250318856	WT	NA	NA
1	40	12	-1	4	80.4035353707	WT	NA	NA
1	40	14	-1	17.4928556845	238.357409746	WT	NA	NA
1	40	19	1	10	243.703216851	WT	NA	NA
1	40	23	-1	4.12310562562	152.337856833	WT	NA	NA
1	40	24	1	4.12310562562	192.616096412	WT	NA	NA
1	40	26	1	15.8113883008	224.345109334	WT	NA	NA
1	40	27	1	7	313.071590072	WT	NA	NA
1	40	29	1	6.0827625303	321.869447948	WT	NA	NA
1	40	34	1	1	231.168104124	WT	NA	NA
1	40	41	-1	8	187.779731458	WT	NA	NA
1	40	48	1	4.472135955	249.946160418	WT	NA	NA
1	40	55	1	6.0827625303	328.743153476	WT	NA	NA
1	40	59	-1	11.0453610172	396.057584855	WT	NA	NA
1	41	1	-1	4.12310562562	98.1420108092	WT	NA	NA
1	41	4	-1	7.07106781187	205.479201974	WT	NA	NA
1	41	5	-1	2.2360679775	165.254369913	WT	NA	NA
1	41	6	1	3.16227766017	288.70903521	WT	NA	NA
1	41	7	-1	1.41421356237	169.77558964	WT	NA	NA
1	41	8	-1	6	138.530809196	WT	NA	NA
1	41	9	-1	5.38516480713	149.142088555	WT	NA	NA
1	41	10	1	1	233.268060966	WT	NA	NA
1	41	11	-1	1	176.250318856	WT	NA	NA
1	41	12	-1	4.12310562562	84.5266409963	WT	NA	NA
1	41	14	-1	12.3693168769	250.726726623	WT	NA	NA
1	41	19	1	13.0384048104	256.741621661	WT	NA	NA
1	41	23	-1	3.16227766017	155.500134493	WT	NA	NA
1	41	24	1	6.7082039325	199.324300345	WT	NA	NA
1	41	27	1	9.21954445729	322.291134529	WT	NA	NA
1	41	29	1	3	324.869447948	WT	NA	NA
1	41	34	1	2.2360679775	233.404172101	WT	NA	NA
1	41	41	-1	13.152946438	200.932677896	WT	NA	NA
1	41	48	1	4.472135955	254.418296373	WT	NA	NA
1	41	55	1	8.24621125124	336.989364727	WT	NA	NA
1	42	1	-1	4.472135955	102.614146764	WT	NA	NA
1	42	4	-1	12.6491106407	218.128312615	WT	NA	NA
1	42	5	-1	2.2360679775	167.490437891	WT	NA	NA
1	42	6	1	1	289.70903521	WT	NA	NA
1	42	7	-1	3	172.77558964	WT	NA	NA
1	42	8	-1	10	148.530809196	WT	NA	NA
1	42	9	-1	4.24264068712	153.384729242	WT	NA	NA
1	42	10	1	1	234.268060966	WT	NA	NA
1	42	11	-1	0	176.250318856	WT	NA	NA
1	42	12	-1	6.0827625303	90.6094035266	WT	NA	NA
1	42	14	-1	9.21954445729	259.94627108	WT	NA	NA
1	42	19	1	8.94427191	265.685893571	WT	NA	NA
1	42	23	-1	4	159.500134493	WT	NA	NA
1	42	24	1	7.21110255093	206.535402896	WT	NA	NA
1	42	27	1	9.05538513814	331.346519668	WT	NA	NA
1	42	29	1	13.152946438	338.022394386	WT	NA	NA
1	42	34	-1	10.0498756211	243.454047722	WT	NA	NA
1	42	41	-1	18.973665961	219.906343857	WT	NA	NA
1	42	48	1	5.09901951359	259.517315887	WT	NA	NA
1	42	55	1	10.0498756211	347.039240348	WT	NA	NA
1	43	1	-1	4.472135955	107.086282719	WT	NA	NA
1	43	4	-1	7.28010988928	225.408422504	WT	NA	NA
1	43	5	1	10.295630141	177.786068032	WT	NA	NA
1	43	6	1	1.41421356237	291.123248773	WT	NA	NA
1	43	7	1	10.0498756211	182.825465262	WT	NA	NA
1	43	8	-1	10	158.530809196	WT	NA	NA
1	43	9	-1	5	158.384729242	WT	NA	NA
1	43	10	1	1	235.268060966	WT	NA	NA
1	43	11	-1	0	176.250318856	WT	NA	NA
1	43	12	-1	2	92.6094035266	WT	NA	NA
1	43	14	-1	9.21954445729	269.165815538	WT	NA	NA
1	43	19	1	14.4222051019	280.108098673	WT	NA	NA
1	43	23	-1	2	161.500134493	WT	NA	NA
1	43	24	1	3.16227766017	209.697680556	WT	NA	NA
1	43	27	1	7.28010988928	338.626629557	WT	NA	NA
1	43	29	1	7.07106781187	345.093462198	WT	NA	NA
1	43	34	-1	11.1803398875	254.63438761	WT	NA	NA
1	43	41	-1	23.0867927612	242.993136619	WT	NA	NA
1	43	48	1	5.09901951359	264.6163354	WT	NA	NA
1	43	55	1	9	356.039240348	WT	NA	NA
1	44	1	-1	6.32455532034	113.41083804	WT	NA	NA
1	44	4	-1	7.28010988928	232.688532393	WT	NA	NA
1	44	5	1	6.7082039325	184.494271964	WT	NA	NA
1	44	6	1	1.41421356237	292.537462335	WT	NA	NA
1	44	7	1	11.0453610172	193.870826279	WT	NA	NA
1	44	8	-1	9	167.530809196	WT	NA	NA
1	44	9	-1	7.21110255093	165.595831793	WT	NA	NA
1	44	10	1	0	235.268060966	WT	NA	NA
1	44	11	-1	0	176.250318856	WT	NA	NA
1	44	12	-1	1	93.6094035266	WT	NA	NA
1	44	14	-1	8.24621125124	277.412026789	WT	NA	NA
1	44	19	1	10.7703296143	290.878428287	WT	NA	NA
1	44	23	-1	6	167.500134493	WT	NA	NA
1	44	24	1	4.472135955	214.169816511	WT	NA	NA
1	44	27	1	13.3416640641	351.968293621	WT	NA	NA
1	44	29	1	7	352.093462198	WT	NA	NA
1	44	34	-1	12	266.63438761	WT	NA	NA
1	44	41	-1	18.2482875909	261.241424209	WT	NA	NA
1	44	48	1	6.7082039325	271.324539333	WT	NA	NA
1	44	55	1	9	365.039240348	WT	NA	NA
1	45	1	-1	8.24621125124	121.657049291	WT	NA	NA
1	45	4	-1	6.0827625303	238.771294924	WT	NA	NA
1	45	5	1	6.0827625303	190.577034495	WT	NA	NA
1	45	6	1	1	293.537462335	WT	NA	NA
1	45	7	1	12.0415945788	205.912420858	WT	NA	NA
1	45	8	-1	9.05538513814	176.586194334	WT	NA	NA
1	45	9	-1	5.65685424949	171.252686043	WT	NA	NA
1	45	10	1	1.41421356237	236.682274529	WT	NA	NA
1	45	11	-1	1	177.250318856	WT	NA	NA
1	45	12	-1	1	94.6094035266	WT	NA	NA
1	45	14	-1	7.07106781187	284.483094601	WT	NA	NA
1	45	19	1	9.05538513814	299.933813425	WT	NA	NA
1	45	23	-1	5	172.500134493	WT	NA	NA
1	45	24	1	4.12310562562	218.292922137	WT	NA	NA
1	45	27	1	12.2065556157	364.174849237	WT	NA	NA
1	45	29	1	8.24621125124	360.33967345	WT	NA	NA
1	45	34	-1	11	277.63438761	WT	NA	NA
1	45	41	-1	15.0332963784	276.274720588	WT	NA	NA
1	45	48	1	7.07106781187	278.395607145	WT	NA	NA
1	45	55	1	9.05538513814	374.094625486	WT	NA	NA
1	46	1	-1	6.32455532034	127.981604611	WT	NA	NA
1	46	4	-1	6.7082039325	245.479498856	WT	NA	NA
1	46	5	1	6.32455532034	196.901589815	WT	NA	NA
1	46	6	-1	11.0453610172	304.582823352	WT	NA	NA
1	46	7	1	3	208.912420858	WT	NA	NA
1	46	8	-1	9	185.586194334	WT	NA	NA
1	46	9	-1	10	181.252686043	WT	NA	NA
1	46	10	1	0	236.682274529	WT	NA	NA
1	46	11	-1	1	178.250318856	WT	NA	NA
1	46	12	-1	1	95.6094035266	WT	NA	NA
1	46	14	-1	9.05538513814	293.538479739	WT	NA	NA
1	46	19	1	9	308.933813425	WT	NA	NA
1	46	23	-1	5	177.500134493	WT	NA	NA
1	46	24	1	7.28010988928	225.573032026	WT	NA	NA
1	46	27	1	10.7703296143	374.945178851	WT	NA	NA
1	46	29	1	8.24621125124	368.585884701	WT	NA	NA
1	46	34	-1	11.1803398875	288.814727497	WT	NA	NA
1	46	41	-1	10	286.274720588	WT	NA	NA
1	46	48	1	4.472135955	282.8677431	WT	NA	NA
1	46	55	1	12	386.094625486	WT	NA	NA
1	47	1	-1	8.0622577483	136.043862359	WT	NA	NA
1	47	4	-1	8.54400374532	254.023502601	WT	NA	NA
1	47	5	1	6.0827625303	202.984352345	WT	NA	NA
1	47	6	-1	12.0415945788	316.624417931	WT	NA	NA
1	47	7	1	8	216.912420858	WT	NA	NA
1	47	8	-1	8.0622577483	193.648452082	WT	NA	NA
1	47	9	-1	7.81024967591	189.062935719	WT	NA	NA
1	47	10	1	3.16227766017	239.844552189	WT	NA	NA
1	47	11	-1	1	179.250318856	WT	NA	NA
1	47	12	-1	0	95.6094035266	WT	NA	NA
1	47	14	-1	8.0622577483	301.600737487	WT	NA	NA
1	47	19	1	10	318.933813425	WT	NA	NA
1	47	23	-1	5.38516480713	182.8852993	WT	NA	NA
1	47	24	1	4.12310562562	229.696137652	WT	NA	NA
1	47	27	1	2	376.945178851	WT	NA	NA
1	47	29	1	7.07106781187	375.656952513	WT	NA	NA
1	47	34	-1	10.4403065089	299.255034006	WT	NA	NA
1	47	41	-1	8.0622577483	294.336978336	WT	NA	NA
1	47	48	1	8.24621125124	291.113954351	WT	NA	NA
1	47	55	1	8	394.094625486	WT	NA	NA
1	48	1	-1	11.401754251	147.44561661	WT	NA	NA
1	48	4	-1	6.0827625303	260.106265132	WT	NA	NA
1	48	5	1	5	207.984352345	WT	NA	NA
1	48	6	-1	13	329.624417931	WT	NA	NA
1	48	7	1	10	226.912420858	WT	NA	NA
1	48	8	-1	8.0622577483	201.71070983	WT	NA	NA
1	48	9	-1	8.60232526704	197.665260986	WT	NA	NA
1	48	10	1	0	239.844552189	WT	NA	NA
1	48	11	-1	0	179.250318856	WT	NA	NA
1	48	12	-1	1	96.6094035266	WT	NA	NA
1	48	14	-1	4.12310562562	305.723843113	WT	NA	NA
1	48	19	1	10	328.933813425	WT	NA	NA
1	48	23	-1	6.7082039325	189.593503233	WT	NA	NA
1	48	24	1	1	230.696137652	WT	NA	NA
1	48	27	1	3.60555127546	380.550730126	WT	NA	NA
1	48	29	1	5.09901951359	380.755972026	WT	NA	NA
1	48	34	-1	12.3693168769	311.624350883	WT	NA	NA
1	48	41	-1	9.05538513814	303.392363474	WT	NA	NA
1	48	48	1	11.401754251	302.515708602	WT	NA	NA
1	48	55	1	9.05538513814	403.150010624	WT	NA	NA
1	49	1	-1	7	154.44561661	WT	NA	NA
1	49	4	-1	10.4403065089	270.546571641	WT	NA	NA
1	49	5	1	7.07106781187	215.055420157	WT	NA	NA
1	49	6	-1	9	338.624417931	WT	NA	NA
1	49	7	1	6	232.912420858	WT	NA	NA
1	49	8	-1	8	209.71070983	WT	NA	NA
1	49	9	-1	7.21110255093	204.876363537	WT	NA	NA
1	49	10	1	1	240.844552189	WT	NA	NA
1	49	11	-1	0	179.250318856	WT	NA	NA
1	49	12	-1	4.12310562562	100.732509152	WT	NA	NA
1	49	14	-1	5.09901951359	310.822862627	WT	NA	NA
1	49	19	1	13	341.933813425	WT	NA	NA
1	49	23	-1	8.0622577483	197.655760981	WT	NA	NA
1	49	24	1	2.2360679775	232.932205629	WT	NA	NA
1	49	27	1	24.1660919472	404.716822074	WT	NA	NA
1	49	29	1	6.32455532034	387.080527347	WT	NA	NA
1	49	34	-1	12.0415945788	323.665945462	WT	NA	NA
1	49	41	-1	9.21954445729	312.611907932	WT	NA	NA
1	49	48	1	8.54400374532	311.059712347	WT	NA	NA
1	50	1	-1	8.24621125124	162.691827862	WT	NA	NA
1	50	4	-1	8.94427191	279.490843551	WT	NA	NA
1	50	5	1	6.0827625303	221.138182688	WT	NA	NA
1	50	6	-1	8.0622577483	346.686675679	WT	NA	NA
1	50	7	1	8	240.912420858	WT	NA	NA
1	50	8	-1	8.0622577483	217.772967579	WT	NA	NA
1	50	9	-1	12.0415945788	216.917958115	WT	NA	NA
1	50	10	1	0	240.844552189	WT	NA	NA
1	50	11	-1	0	179.250318856	WT	NA	NA
1	50	12	1	6	106.732509152	WT	NA	NA
1	50	14	1	6.0827625303	316.905625157	WT	NA	NA
1	50	23	-1	6.32455532034	203.980316301	WT	NA	NA
1	50	24	1	1	233.932205629	WT	NA	NA
1	50	27	1	12.6491106407	417.365932714	WT	NA	NA
1	50	29	1	10.4403065089	397.520833855	WT	NA	NA
1	50	34	-1	9	332.665945462	WT	NA	NA
1	50	41	-1	6.32455532034	318.936463252	WT	NA	NA
1	50	48	1	8.54400374532	319.603716093	WT	NA	NA
1	51	1	-1	8.24621125124	170.938039113	WT	NA	NA
1	51	4	-1	7.07106781187	286.561911362	WT	NA	NA
1	51	5	1	6.0827625303	227.220945218	WT	NA	NA
1	51	6	-1	6.0827625303	352.76943821	WT	NA	NA
1	51	7	1	3	243.912420858	WT	NA	NA
1	51	8	-1	7.07106781187	224.844035391	WT	NA	NA
1	51	9	-1	12.2065556157	229.124513731	WT	NA	NA
1	51	10	1	1	241.844552189	WT	NA	NA
1	51	11	-1	1	180.250318856	WT	NA	NA
1	51	12	1	4.12310562562	110.855614778	WT	NA	NA
1	51	14	1	12.0415945788	328.947219736	WT	NA	NA
1	51	23	-1	4.12310562562	208.103421927	WT	NA	NA
1	51	24	1	6.32455532034	240.256760949	WT	NA	NA
1	51	27	1	10.4403065089	427.806239223	WT	NA	NA
1	51	29	1	8.24621125124	405.767045107	WT	NA	NA
1	51	34	-1	13.152946438	345.8188919	WT	NA	NA
1	51	41	-1	10.1980390272	329.134502279	WT	NA	NA
1	51	48	1	6.32455532034	325.928271413	WT	NA	NA
1	52	1	-1	8.24621125124	179.184250364	WT	NA	NA
1	52	4	-1	7.07106781187	293.632979174	WT	NA	NA
1	52	5	1	9.21954445729	236.440489675	WT	NA	NA
1	52	6	-1	8.0622577483	360.831695958	WT	NA	NA
1	52	7	1	8	251.912420858	WT	NA	NA
1	52	8	-1	8.24621125124	233.090246642	WT	NA	NA
1	52	9	-1	8.24621125124	237.370724982	WT	NA	NA
1	52	10	1	0	241.844552189	WT	NA	NA
1	52	11	-1	0	180.250318856	WT	NA	NA
1	52	12	1	2	112.855614778	WT	NA	NA
1	52	14	1	9.21954445729	338.166764193	WT	NA	NA
1	52	23	-1	4.12310562562	212.226527553	WT	NA	NA
1	52	24	1	9.21954445729	249.476305407	WT	NA	NA
1	52	27	1	12.6491106407	440.455349864	WT	NA	NA
1	52	29	1	10.1980390272	415.965084134	WT	NA	NA
1	52	34	-1	11.0453610172	356.864252917	WT	NA	NA
1	52	41	-1	9.05538513814	338.189887417	WT	NA	NA
1	52	48	1	5.38516480713	331.31343622	WT	NA	NA
1	53	4	-1	6.0827625303	299.715741705	WT	NA	NA
1	53	5	1	6.32455532034	242.765044995	WT	NA	NA
1	53	6	-1	9.05538513814	369.887081096	WT	NA	NA
1	53	7	1	3	254.912420858	WT	NA	NA
1	53	8	-1	6.32455532034	239.414801962	WT	NA	NA
1	53	9	-1	9.05538513814	246.426110121	WT	NA	NA
1	53	10	1	1	242.844552189	WT	NA	NA
1	53	11	-1	1	181.250318856	WT	NA	NA
1	53	12	1	3.16227766017	116.017892438	WT	NA	NA
1	53	14	1	24.0416305603	362.208394753	WT	NA	NA
1	53	23	-1	2.2360679775	214.46259553	WT	NA	NA
1	53	24	1	8.54400374532	258.020309152	WT	NA	NA
1	53	27	1	8.0622577483	448.517607612	WT	NA	NA
1	53	29	1	7	422.965084134	WT	NA	NA
1	53	34	-1	13	369.864252917	WT	NA	NA
1	53	41	-1	10	348.189887417	WT	NA	NA
1	53	48	1	10.7703296143	342.083765834	WT	NA	NA
1	54	4	-1	9.05538513814	308.771126843	WT	NA	NA
1	54	5	1	6.32455532034	249.089600316	WT	NA	NA
1	54	6	-1	4	373.887081096	WT	NA	NA
1	54	7	1	7	261.912420858	WT	NA	NA
1	54	8	-1	6.0827625303	245.497564492	WT	NA	NA
1	54	9	-1	8	254.426110121	WT	NA	NA
1	54	10	1	0	242.844552189	WT	NA	NA
1	54	11	-1	1	182.250318856	WT	NA	NA
1	54	12	1	3	119.017892438	WT	NA	NA
1	54	14	1	16.4924225025	378.700817256	WT	NA	NA
1	54	23	-1	5	219.46259553	WT	NA	NA
1	54	24	1	1	259.020309152	WT	NA	NA
1	54	27	1	9.21954445729	457.737152069	WT	NA	NA
1	54	29	1	8.54400374532	431.509087879	WT	NA	NA
1	54	34	-1	10.0498756211	379.914128538	WT	NA	NA
1	54	41	-1	13.0384048104	361.228292228	WT	NA	NA
1	54	48	1	9.8488578018	351.932623636	WT	NA	NA
1	55	4	-1	8	316.771126843	WT	NA	NA
1	55	5	1	3.60555127546	252.695151591	WT	NA	NA
1	55	6	-1	5.09901951359	378.98610061	WT	NA	NA
1	55	7	1	6.0827625303	267.995183388	WT	NA	NA
1	55	8	-1	4.12310562562	249.620670118	WT	NA	NA
1	55	9	-1	2	256.426110121	WT	NA	NA
1	55	10	1	0	242.844552189	WT	NA	NA
1	55	11	-1	0	182.250318856	WT	NA	NA
1	55	12	1	2	121.017892438	WT	NA	NA
1	55	14	1	7.28010988928	385.980927145	WT	NA	NA
1	55	23	-1	7.07106781187	226.533663342	WT	NA	NA
1	55	24	-1	13.3416640641	272.361973216	WT	NA	NA
1	55	27	1	9.05538513814	466.792537208	WT	NA	NA
1	55	29	1	8.0622577483	439.571345627	WT	NA	NA
1	55	34	-1	13.152946438	393.067074976	WT	NA	NA
1	55	41	-1	11.0453610172	372.273653245	WT	NA	NA
1	55	48	1	5.38516480713	357.317788443	WT	NA	NA
1	56	4	-1	6.0827625303	322.853889373	WT	NA	NA
1	56	5	1	6.40312423743	259.098275829	WT	NA	NA
1	56	6	-1	9.05538513814	388.041485748	WT	NA	NA
1	56	7	1	6.32455532034	274.319738708	WT	NA	NA
1	56	8	-1	4.472135955	254.092806073	WT	NA	NA
1	56	9	1	14	270.426110121	WT	NA	NA
1	56	10	1	1	243.844552189	WT	NA	NA
1	56	11	-1	1	183.250318856	WT	NA	NA
1	56	12	1	5.09901951359	126.116911952	WT	NA	NA
1	56	14	1	6.32455532034	392.305482465	WT	NA	NA
1	56	23	-1	6	232.533663342	WT	NA	NA
1	56	24	1	50.1198563446	322.481829561	WT	NA	NA
1	56	27	1	11.401754251	478.194291459	WT	NA	NA
1	56	29	1	11	450.571345627	WT	NA	NA
1	56	34	-1	11.1803398875	404.247414864	WT	NA	NA
1	56	41	-1	13.3416640641	385.615317309	WT	NA	NA
1	56	48	1	8.54400374532	365.861792189	WT	NA	NA
1	57	4	-1	6.0827625303	328.936651903	WT	NA	NA
1	57	5	1	7.81024967591	266.908525505	WT	NA	NA
1	57	7	1	9.05538513814	283.375123846	WT	NA	NA
1	57	8	-1	6.32455532034	260.417361393	WT	NA	NA
1	57	9	1	12.3693168769	282.795426997	WT	NA	NA
1	57	10	1	1	244.844552189	WT	NA	NA
1	57	11	-1	0	183.250318856	WT	NA	NA
1	57	12	1	3	129.116911952	WT	NA	NA
1	57	14	-1	5.38516480713	397.690647272	WT	NA	NA
1	57	23	-1	6	238.533663342	WT	NA	NA
1	57	24	-1	12	334.481829561	WT	NA	NA
1	57	27	1	11.401754251	489.59604571	WT	NA	NA
1	57	29	1	7.07106781187	457.642413439	WT	NA	NA
1	57	34	-1	12.1655250606	416.412939924	WT	NA	NA
1	57	41	-1	12.1655250606	397.78084237	WT	NA	NA
1	57	48	1	8.0622577483	373.924049937	WT	NA	NA
1	58	4	-1	6.32455532034	335.261207224	WT	NA	NA
1	58	5	1	7.81024967591	274.718775181	WT	NA	NA
1	58	7	1	5.09901951359	288.47414336	WT	NA	NA
1	58	8	-1	5.38516480713	265.8025262	WT	NA	NA
1	58	9	1	13.6014705087	296.396897506	WT	NA	NA
1	58	10	1	1	245.844552189	WT	NA	NA
1	58	11	-1	0	183.250318856	WT	NA	NA
1	58	12	1	2	131.116911952	WT	NA	NA
1	58	14	-1	15.5241746963	413.214821969	WT	NA	NA
1	58	23	-1	6	244.533663342	WT	NA	NA
1	58	24	-1	7.28010988928	341.76193945	WT	NA	NA
1	58	27	1	10.0498756211	499.645921331	WT	NA	NA
1	58	29	1	9.05538513814	466.697798577	WT	NA	NA
1	58	34	-1	8.0622577483	424.475197673	WT	NA	NA
1	58	41	-1	7.28010988928	405.060952259	WT	NA	NA
1	58	48	1	5.83095189485	379.755001832	WT	NA	NA
1	59	4	-1	9.48683298051	344.748040204	WT	NA	NA
1	59	5	1	2.2360679775	276.954843158	WT	NA	NA
1	59	7	1	7.07106781187	295.545211172	WT	NA	NA
1	59	8	-1	6.0827625303	271.885288731	WT	NA	NA
1	59	9	1	11.1803398875	307.577237394	WT	NA	NA
1	59	10	1	0	245.844552189	WT	NA	NA
1	59	11	-1	0	183.250318856	WT	NA	NA
1	59	12	1	5.09901951359	136.215931465	WT	NA	NA
1	59	14	-1	9.48683298051	422.701654949	WT	NA	NA
1	59	23	-1	9.21954445729	253.753207799	WT	NA	NA
1	59	24	-1	12.6491106407	354.411050091	WT	NA	NA
1	59	27	1	9.05538513814	508.701306469	WT	NA	NA
1	59	29	1	9.05538513814	475.753183716	WT	NA	NA
1	59	34	-1	7.28010988928	431.755307562	WT	NA	NA
1	59	41	-1	5.09901951359	410.159971772	WT	NA	NA
1	59	48	1	7.61577310586	387.370774938	WT	NA	NA
1	60	4	-1	8.0622577483	352.810297952	WT	NA	NA
1	60	5	1	2.2360679775	279.190911136	WT	NA	NA
1	60	7	1	3	298.545211172	WT	NA	NA
1	60	8	-1	5.38516480713	277.270453538	WT	NA	NA
1	60	9	1	10.0498756211	317.627113015	WT	NA	NA
1	60	10	1	0	245.844552189	WT	NA	NA
1	60	11	-1	0	183.250318856	WT	NA	NA
1	60	12	1	4.12310562562	140.339037091	WT	NA	NA
1	60	14	-1	2	424.701654949	WT	NA	NA
1	60	23	-1	11	264.753207799	WT	NA	NA
1	60	24	-1	11.1803398875	365.591389978	WT	NA	NA
1	60	27	1	7	515.701306469	WT	NA	NA
1	60	29	1	9	484.753183716	WT	NA	NA
1	60	34	-1	9.21954445729	440.974852019	WT	NA	NA
1	60	41	-1	9.8488578018	420.008829574	WT	NA	NA
1	60	48	1	7.61577310586	394.986548043	WT	NA	NA
1	61	4	-1	10.1980390272	363.00833698	WT	NA	NA
1	61	5	1	5.09901951359	284.289930649	WT	NA	NA
1	61	7	-1	12.1655250606	310.710736232	WT	NA	NA
1	61	8	-1	5.09901951359	282.369473052	WT	NA	NA
1	61	9	1	10.1980390272	327.825152042	WT	NA	NA
1	61	10	1	0	245.844552189	WT	NA	NA
1	61	11	-1	0	183.250318856	WT	NA	NA
1	61	12	1	4	144.339037091	WT	NA	NA
1	61	14	-1	7.28010988928	431.981764839	WT	NA	NA
1	61	23	-1	14.1421356237	278.895343423	WT	NA	NA
1	61	24	-1	8.54400374532	374.135393723	WT	NA	NA
1	61	27	1	10.0498756211	525.75118209	WT	NA	NA
1	61	29	1	10.1980390272	494.951222743	WT	NA	NA
1	61	34	-1	7.61577310586	448.590625125	WT	NA	NA
1	61	41	-1	7.07106781187	427.079897386	WT	NA	NA
1	62	4	-1	12.1655250606	375.17386204	WT	NA	NA
1	62	5	1	8.24621125124	292.5361419	WT	NA	NA
1	62	7	-1	10.1980390272	320.90877526	WT	NA	NA
1	62	8	-1	6.32455532034	288.694028372	WT	NA	NA
1	62	9	1	10.1980390272	338.023191069	WT	NA	NA
1	62	10	1	0	245.844552189	WT	NA	NA
1	62	11	-1	0	183.250318856	WT	NA	NA
1	62	12	1	5	149.339037091	WT	NA	NA
1	62	14	-1	10.0498756211	442.03164046	WT	NA	NA
1	62	23	-1	12.6491106407	291.544454064	WT	NA	NA
1	62	24	-1	10.295630141	384.431023864	WT	NA	NA
1	62	27	1	10.4403065089	536.191488599	WT	NA	NA
1	62	29	1	10.4403065089	505.391529252	WT	NA	NA
1	62	34	-1	5.38516480713	453.975789932	WT	NA	NA
1	62	41	-1	12	439.079897386	WT	NA	NA
1	63	4	-1	7.07106781187	382.244929852	WT	NA	NA
1	63	5	1	6.32455532034	298.860697221	WT	NA	NA
1	63	7	-1	10.1980390272	331.106814287	WT	NA	NA
1	63	8	-1	7.28010988928	295.974138261	WT	NA	NA
1	63	9	1	9.05538513814	347.078576207	WT	NA	NA
1	63	10	1	1	246.844552189	WT	NA	NA
1	63	11	-1	0	183.250318856	WT	NA	NA
1	63	12	1	6.0827625303	155.421799621	WT	NA	NA
1	63	14	-1	9.05538513814	451.087025598	WT	NA	NA
1	63	23	-1	11.1803398875	302.724793951	WT	NA	NA
1	63	24	-1	9.43398113206	393.865004997	WT	NA	NA
1	63	27	1	11.1803398875	547.371828486	WT	NA	NA
1	63	29	1	10.0498756211	515.441404873	WT	NA	NA
1	63	34	-1	8.94427191	462.920061842	WT	NA	NA
1	63	41	-1	10.0498756211	449.129773007	WT	NA	NA
1	64	4	-1	8.0622577483	390.3071876	WT	NA	NA
1	64	5	1	5.09901951359	303.959716734	WT	NA	NA
1	64	7	-1	12.0415945788	343.148408866	WT	NA	NA
1	64	8	-1	5.09901951359	301.073157775	WT	NA	NA
1	64	9	1	10.0498756211	357.128451828	WT	NA	NA
1	64	10	1	1.41421356237	248.258765751	WT	NA	NA
1	64	11	-1	1	184.250318856	WT	NA	NA
1	64	12	1	7	162.421799621	WT	NA	NA
1	64	14	-1	13.0384048104	464.125430408	WT	NA	NA
1	64	23	-1	5.38516480713	308.109958758	WT	NA	NA
1	64	24	-1	10.4403065089	404.305311505	WT	NA	NA
1	64	27	1	9.05538513814	556.427213624	WT	NA	NA
1	64	29	1	8.0622577483	523.503662621	WT	NA	NA
1	64	41	-1	10.0498756211	459.179648628	WT	NA	NA
1	65	4	-1	2	392.3071876	WT	NA	NA
1	65	5	1	8.0622577483	312.021974483	WT	NA	NA
1	65	7	-1	9.05538513814	352.203794004	WT	NA	NA
1	65	8	-1	3.60555127546	304.67870905	WT	NA	NA
1	65	9	1	8.0622577483	365.190709577	WT	NA	NA
1	65	10	1	1.41421356237	249.672979314	WT	NA	NA
1	65	11	-1	0	184.250318856	WT	NA	NA
1	65	12	1	5.09901951359	167.520819135	WT	NA	NA
1	65	14	-1	10.0498756211	474.175306029	WT	NA	NA
1	65	23	-1	7	315.109958758	WT	NA	NA
1	65	24	-1	9.48683298051	413.792144486	WT	NA	NA
1	65	27	1	10.0498756211	566.477089246	WT	NA	NA
1	65	29	1	9.21954445729	532.723207078	WT	NA	NA
1	65	41	-1	12.0415945788	471.221243207	WT	NA	NA
1	66	4	-1	0	392.3071876	WT	NA	NA
1	66	5	1	8.0622577483	320.084232231	WT	NA	NA
1	66	7	-1	14	366.203794004	WT	NA	NA
1	66	8	-1	6	310.67870905	WT	NA	NA
1	66	9	1	6.0827625303	371.273472107	WT	NA	NA
1	66	10	1	1.41421356237	251.087192876	WT	NA	NA
1	66	11	-1	0	184.250318856	WT	NA	NA
1	66	12	1	4	171.520819135	WT	NA	NA
1	66	14	-1	5.09901951359	479.274325543	WT	NA	NA
1	66	23	-1	8	323.109958758	WT	NA	NA
1	66	24	-1	4.12310562562	417.915250112	WT	NA	NA
1	66	27	1	10	576.477089246	WT	NA	NA
1	66	29	1	10.1980390272	542.921246106	WT	NA	NA
1	66	41	-1	9.21954445729	480.440787664	WT	NA	NA
1	67	4	-1	2	394.3071876	WT	NA	NA
1	67	5	1	6.32455532034	326.408787551	WT	NA	NA
1	67	7	-1	9	375.203794004	WT	NA	NA
1	67	8	-1	4	314.67870905	WT	NA	NA
1	67	9	1	7.07106781187	378.344539919	WT	NA	NA
1	67	10	1	1.41421356237	252.501406438	WT	NA	NA
1	67	11	-1	0	184.250318856	WT	NA	NA
1	67	12	1	4	175.520819135	WT	NA	NA
1	67	14	-1	11.0453610172	490.31968656	WT	NA	NA
1	67	23	-1	5.09901951359	328.208978272	WT	NA	NA
1	67	24	1	6.0827625303	423.998012642	WT	NA	NA
1	67	27	1	7.07106781187	583.548157057	WT	NA	NA
1	67	29	1	9.05538513814	551.976631244	WT	NA	NA
1	67	41	-1	11.401754251	491.842541915	WT	NA	NA
1	68	4	-1	5	399.3071876	WT	NA	NA
1	68	5	1	4.12310562562	330.531893177	WT	NA	NA
1	68	7	-1	9	384.203794004	WT	NA	NA
1	68	8	-1	5.09901951359	319.777728564	WT	NA	NA
1	68	9	1	7.07106781187	385.415607731	WT	NA	NA
1	68	10	1	0	252.501406438	WT	NA	NA
1	68	11	-1	0	184.250318856	WT	NA	NA
1	68	12	1	3.16227766017	178.683096795	WT	NA	NA
1	68	14	-1	6	496.31968656	WT	NA	NA
1	68	23	-1	4.12310562562	332.332083898	WT	NA	NA
1	68	24	1	11.7046999107	435.702712553	WT	NA	NA
1	68	27	1	10.0498756211	593.598032679	WT	NA	NA
1	68	29	1	9	560.976631244	WT	NA	NA
1	68	41	-1	11.1803398875	503.022881803	WT	NA	NA
1	69	4	1	9.05538513814	408.362572739	WT	NA	NA
1	69	5	1	7.28010988928	337.812003066	WT	NA	NA
1	69	7	-1	14.0356688476	398.239462851	WT	NA	NA
1	69	8	-1	5	324.777728564	WT	NA	NA
1	69	9	1	9	394.415607731	WT	NA	NA
1	69	10	1	1	253.501406438	WT	NA	NA
1	69	11	-1	1	185.250318856	WT	NA	NA
1	69	12	1	4	182.683096795	WT	NA	NA
1	69	14	-1	2.2360679775	498.555754538	WT	NA	NA
1	69	23	-1	7.28010988928	339.612193787	WT	NA	NA
1	69	24	1	8.0622577483	443.764970301	WT	NA	NA
1	69	27	1	9.05538513814	602.653417817	WT	NA	NA
1	69	29	1	9.21954445729	570.196175701	WT	NA	NA
1	69	41	-1	7.07106781187	510.093949615	WT	NA	NA
1	70	4	1	11.1803398875	419.542912626	WT	NA	NA
1	70	5	1	7.07106781187	344.883070878	WT	NA	NA
1	70	7	-1	13.0384048104	411.277867662	WT	NA	NA
1	70	8	-1	8	332.777728564	WT	NA	NA
1	70	9	1	8.24621125124	402.661818982	WT	NA	NA
1	70	10	1	0	253.501406438	WT	NA	NA
1	70	11	-1	0	185.250318856	WT	NA	NA
1	70	12	1	6.0827625303	188.765859325	WT	NA	NA
1	70	14	-1	7	505.555754538	WT	NA	NA
1	70	23	-1	7	346.612193787	WT	NA	NA
1	70	24	1	10.7703296143	454.535299915	WT	NA	NA
1	70	27	1	12	614.653417817	WT	NA	NA
1	70	29	1	8	578.196175701	WT	NA	NA
1	71	4	1	14.1421356237	433.68504825	WT	NA	NA
1	71	5	1	5.09901951359	349.982090392	WT	NA	NA
1	71	7	-1	8.0622577483	419.34012541	WT	NA	NA
1	71	8	-1	6.32455532034	339.102283884	WT	NA	NA
1	71	9	1	13.3416640641	416.003483046	WT	NA	NA
1	71	10	1	1.41421356237	254.915620001	WT	NA	NA
1	71	11	-1	0	185.250318856	WT	NA	NA
1	71	12	1	4.12310562562	192.888964951	WT	NA	NA
1	71	14	-1	8.0622577483	513.618012286	WT	NA	NA
1	71	23	-1	8	354.612193787	WT	NA	NA
1	71	24	1	11.401754251	465.937054166	WT	NA	NA
1	71	27	1	11.0453610172	625.698778834	WT	NA	NA
1	71	29	1	6.0827625303	584.278938231	WT	NA	NA
1	72	4	1	12.0415945788	445.726642829	WT	NA	NA
1	72	5	1	9.21954445729	359.201634849	WT	NA	NA
1	72	7	-1	1	420.34012541	WT	NA	NA
1	72	8	-1	6.32455532034	345.426839204	WT	NA	NA
1	72	9	1	11.1803398875	427.183822934	WT	NA	NA
1	72	10	1	1.41421356237	256.329833563	WT	NA	NA
1	72	11	-1	1	186.250318856	WT	NA	NA
1	72	12	1	5.09901951359	197.987984464	WT	NA	NA
1	72	14	-1	7.28010988928	520.898122175	WT	NA	NA
1	72	23	-1	5.09901951359	359.7112133	WT	NA	NA
1	72	24	1	13.6014705087	479.538524675	WT	NA	NA
1	72	27	1	12.0415945788	637.740373413	WT	NA	NA
1	72	29	1	6.0827625303	590.361700762	WT	NA	NA
1	73	4	1	19.6468827044	465.373525533	WT	NA	NA
1	73	5	1	8.0622577483	367.263892597	WT	NA	NA
1	73	7	-1	0	420.34012541	WT	NA	NA
1	73	8	-1	6.7082039325	352.135043137	WT	NA	NA
1	73	9	1	8.0622577483	435.246080682	WT	NA	NA
1	73	10	1	0	256.329833563	WT	NA	NA
1	73	11	-1	1.41421356237	187.664532419	WT	NA	NA
1	73	12	1	6.0827625303	204.070746995	WT	NA	NA
1	73	14	-1	7.61577310586	528.513895281	WT	NA	NA
1	73	23	-1	3.16227766017	362.873490961	WT	NA	NA
1	73	24	1	15.8113883008	495.349912976	WT	NA	NA
1	73	27	1	8.0622577483	645.802631161	WT	NA	NA
1	73	29	1	5.38516480713	595.746865569	WT	NA	NA
1	74	4	1	16.2788205961	481.652346129	WT	NA	NA
1	74	5	1	8.0622577483	375.326150345	WT	NA	NA
1	74	7	-1	2	422.34012541	WT	NA	NA
1	74	8	-1	5.38516480713	357.520207944	WT	NA	NA
1	74	9	1	7.28010988928	442.526190571	WT	NA	NA
1	74	10	1	1	257.329833563	WT	NA	NA
1	74	11	-1	0	187.664532419	WT	NA	NA
1	74	12	1	6.0827625303	210.153509525	WT	NA	NA
1	74	14	-1	2.2360679775	530.749963259	WT	NA	NA
1	74	23	-1	2	364.873490961	WT	NA	NA
1	74	24	1	17.4642491966	512.814162172	WT	NA	NA
1	74	27	1	11.1803398875	656.982971048	WT	NA	NA
1	74	29	1	9.48683298051	605.233698549	WT	NA	NA
1	75	4	-1	14.3178210633	495.970167192	WT	NA	NA
1	75	5	1	6.0827625303	381.408912876	WT	NA	NA
1	75	7	-1	1	423.34012541	WT	NA	NA
1	75	8	-1	4.12310562562	361.64331357	WT	NA	NA
1	75	9	1	9.8488578018	452.375048373	WT	NA	NA
1	75	10	1	0	257.329833563	WT	NA	NA
1	75	11	-1	0	187.664532419	WT	NA	NA
1	75	12	1	5.09901951359	215.252529039	WT	NA	NA
1	75	14	-1	1	531.749963259	WT	NA	NA
1	75	23	1	12.0415945788	376.915085539	WT	NA	NA
1	75	24	1	13.0384048104	525.852566983	WT	NA	NA
1	75	27	1	12.0415945788	669.024565627	WT	NA	NA
1	75	29	1	10.7703296143	616.004028164	WT	NA	NA
1	76	4	-1	12.3693168769	508.339484069	WT	NA	NA
1	76	5	1	6.32455532034	387.733468196	WT	NA	NA
1	76	7	1	7.28010988928	430.620235299	WT	NA	NA
1	76	8	-1	5.38516480713	367.028478377	WT	NA	NA
1	76	9	1	7.61577310586	459.990821479	WT	NA	NA
1	76	10	1	0	257.329833563	WT	NA	NA
1	76	11	-1	0	187.664532419	WT	NA	NA
1	76	12	1	4.12310562562	219.375634664	WT	NA	NA
1	76	14	-1	3	534.749963259	WT	NA	NA
1	76	24	1	13.152946438	539.005513421	WT	NA	NA
1	76	27	1	10	679.024565627	WT	NA	NA
1	76	29	1	9.21954445729	625.223572621	WT	NA	NA
1	77	4	-1	15.1327459504	523.47223002	WT	NA	NA
1	77	5	1	6.0827625303	393.816230726	WT	NA	NA
1	77	7	1	12	442.620235299	WT	NA	NA
1	77	8	-1	5.38516480713	372.413643184	WT	NA	NA
1	77	9	1	9.8488578018	469.839679281	WT	NA	NA
1	77	10	1	0	257.329833563	WT	NA	NA
1	77	11	-1	0	187.664532419	WT	NA	NA
1	77	12	1	5.09901951359	224.474654178	WT	NA	NA
1	77	14	-1	5.83095189485	540.580915153	WT	NA	NA
1	77	24	1	14.3178210633	553.323334484	WT	NA	NA
1	77	27	1	6	685.024565627	WT	NA	NA
1	77	29	1	8.0622577483	633.285830369	WT	NA	NA
1	78	4	-1	11.1803398875	534.652569907	WT	NA	NA
1	78	5	1	7.07106781187	400.887298538	WT	NA	NA
1	78	7	1	13.0384048104	455.65864011	WT	NA	NA
1	78	8	-1	7.28010988928	379.693753073	WT	NA	NA
1	78	9	1	11.401754251	481.241433532	WT	NA	NA
1	78	10	1	0	257.329833563	WT	NA	NA
1	78	11	-1	0	187.664532419	WT	NA	NA
1	78	12	1	4.12310562562	228.597759803	WT	NA	NA
1	78	14	1	12.0830459736	552.663961127	WT	NA	NA
1	78	24	1	12.1655250606	565.488859545	WT	NA	NA
1	78	27	1	3	688.024565627	WT	NA	NA
1	78	29	1	8.94427191	642.230102279	WT	NA	NA
1	79	4	1	14.1421356237	548.794705531	WT	NA	NA
1	79	5	1	5.09901951359	405.986318052	WT	NA	NA
1	79	7	1	11	466.65864011	WT	NA	NA
1	79	8	-1	1	380.693753073	WT	NA	NA
1	79	9	1	12.3693168769	493.610750408	WT	NA	NA
1	79	10	1	1	258.329833563	WT	NA	NA
1	79	11	-1	1	188.664532419	WT	NA	NA
1	79	12	-1	10.1980390272	238.795798831	WT	NA	NA
1	79	14	1	5.09901951359	557.762980641	WT	NA	NA
1	79	24	1	14.5602197786	580.049079323	WT	NA	NA
1	79	27	1	1	689.024565627	WT	NA	NA
1	79	29	1	8.60232526704	650.832427546	WT	NA	NA
1	80	4	1	13.152946438	561.947651969	WT	NA	NA
1	80	5	1	8.24621125124	414.232529303	WT	NA	NA
1	80	7	1	14.1421356237	480.800775733	WT	NA	NA
1	80	8	-1	5.38516480713	386.07891788	WT	NA	NA
1	80	9	1	9.05538513814	502.666135547	WT	NA	NA
1	80	10	1	1.41421356237	259.744047125	WT	NA	NA
1	80	11	-1	1.41421356237	190.078745981	WT	NA	NA
1	80	12	-1	7	245.795798831	WT	NA	NA
1	80	14	1	13.9283882772	571.691368918	WT	NA	NA
1	80	24	1	14.5602197786	594.609299102	WT	NA	NA
1	80	29	1	7.61577310586	658.448200652	WT	NA	NA
1	81	4	1	20.8806130178	582.828264987	WT	NA	NA
1	81	5	1	7.28010988928	421.512639192	WT	NA	NA
1	81	7	1	11.0453610172	491.846136751	WT	NA	NA
1	81	8	-1	5	391.07891788	WT	NA	NA
1	81	9	1	9.21954445729	511.885680004	WT	NA	NA
1	81	10	1	1	260.744047125	WT	NA	NA
1	81	11	-1	0	190.078745981	WT	NA	NA
1	81	12	-1	12.3693168769	258.165115707	WT	NA	NA
1	81	14	1	7.28010988928	578.971478807	WT	NA	NA
1	81	24	1	15.2970585408	609.906357642	WT	NA	NA
1	81	29	1	9.8488578018	668.297058454	WT	NA	NA
1	82	4	1	16.1245154966	598.952780483	WT	NA	NA
1	82	5	1	2.2360679775	423.74870717	WT	NA	NA
1	82	7	1	12	503.846136751	WT	NA	NA
1	82	8	-1	5.09901951359	396.177937394	WT	NA	NA
1	82	9	1	8.24621125124	520.131891255	WT	NA	NA
1	82	10	1	0	260.744047125	WT	NA	NA
1	82	11	-1	1	191.078745981	WT	NA	NA
1	82	12	-1	9.21954445729	267.384660165	WT	NA	NA
1	82	14	1	11.0453610172	590.016839824	WT	NA	NA
1	82	24	1	11.401754251	621.308111893	WT	NA	NA
1	82	29	1	8.54400374532	676.841062199	WT	NA	NA
1	83	4	1	14	612.952780483	WT	NA	NA
1	83	5	1	0	423.74870717	WT	NA	NA
1	83	7	1	11.0453610172	514.891497768	WT	NA	NA
1	83	8	-1	3	399.177937394	WT	NA	NA
1	83	9	1	10.7703296143	530.902220869	WT	NA	NA
1	83	10	1	1	261.744047125	WT	NA	NA
1	83	11	-1	1	192.078745981	WT	NA	NA
1	83	12	-1	11.0453610172	278.430021182	WT	NA	NA
1	83	14	1	14	604.016839824	WT	NA	NA
1	83	24	1	12.0415945788	633.349706472	WT	NA	NA
1	83	29	1	10.1980390272	687.039101226	WT	NA	NA
1	84	4	1	12.1655250606	625.118305544	WT	NA	NA
1	84	5	1	1.41421356237	425.162920732	WT	NA	NA
1	84	7	1	4	518.891497768	WT	NA	NA
1	84	8	-1	8.24621125124	407.424148645	WT	NA	NA
1	84	9	1	8.54400374532	539.446224615	WT	NA	NA
1	84	10	1	2	263.744047125	WT	NA	NA
1	84	11	-1	0	192.078745981	WT	NA	NA
1	84	12	-1	9.05538513814	287.48540632	WT	NA	NA
1	84	14	1	22.0907220344	626.107561859	WT	NA	NA
1	84	24	1	9.21954445729	642.56925093	WT	NA	NA
1	84	29	1	9.05538513814	696.094486364	WT	NA	NA
1	85	4	1	15.2315462117	640.349851756	WT	NA	NA
1	85	5	1	0	425.162920732	WT	NA	NA
1	85	7	1	0	518.891497768	WT	NA	NA
1	85	8	-1	9.05538513814	416.479533783	WT	NA	NA
1	85	9	1	9.43398113206	548.880205747	WT	NA	NA
1	85	10	1	1	264.744047125	WT	NA	NA
1	85	11	-1	1	193.078745981	WT	NA	NA
1	85	12	-1	7.07106781187	294.556474132	WT	NA	NA
1	85	14	1	23.0867927612	649.19435462	WT	NA	NA
1	85	24	1	10.1980390272	652.767289957	WT	NA	NA
1	85	29	1	7	703.094486364	WT	NA	NA
1	86	4	1	22.1359436212	662.485795377	WT	NA	NA
1	86	5	1	1.41421356237	426.577134295	WT	NA	NA
1	86	7	1	6.32455532034	525.216053088	WT	NA	NA
1	86	8	-1	5.09901951359	421.578553297	WT	NA	NA
1	86	9	1	8.94427191	557.824477657	WT	NA	NA
1	86	10	1	0	264.744047125	WT	NA	NA
1	86	11	-1	1	194.078745981	WT	NA	NA
1	86	12	-1	10	304.556474132	WT	NA	NA
1	86	14	1	25	674.19435462	WT	NA	NA
1	86	24	1	8.0622577483	660.829547705	WT	NA	NA
1	86	29	1	7.07106781187	710.165554176	WT	NA	NA
1	87	4	1	20.6155281281	683.101323505	WT	NA	NA
1	87	5	1	0	426.577134295	WT	NA	NA
1	87	7	1	9.05538513814	534.271438226	WT	NA	NA
1	87	8	-1	3	424.578553297	WT	NA	NA
1	87	9	1	8.54400374532	566.368481402	WT	NA	NA
1	87	10	1	0	264.744047125	WT	NA	NA
1	87	11	1	14.1421356237	208.220881605	WT	NA	NA
1	87	12	-1	9.05538513814	313.61185927	WT	NA	NA
1	87	14	1	9.21954445729	683.413899077	WT	NA	NA
1	87	24	1	7.07106781187	667.900615517	WT	NA	NA
1	87	29	1	7.07106781187	717.236621988	WT	NA	NA
1	88	5	1	0	426.577134295	WT	NA	NA
1	88	7	1	9.21954445729	543.490982684	WT	NA	NA
1	88	8	-1	6.0827625303	430.661315827	WT	NA	NA
1	88	9	1	5.83095189485	572.199433297	WT	NA	NA
1	88	10	1	1	265.744047125	WT	NA	NA
1	88	11	1	5.38516480713	213.606046412	WT	NA	NA
1	88	12	-1	10.1980390272	323.809898297	WT	NA	NA
1	88	14	1	10.1980390272	693.611938104	WT	NA	NA
1	88	24	1	6.0827625303	673.983378047	WT	NA	NA
1	88	29	1	9.21954445729	726.456166446	WT	NA	NA
1	89	5	1	0	426.577134295	WT	NA	NA
1	89	7	1	7.07106781187	550.562050495	WT	NA	NA
1	89	8	-1	8.0622577483	438.723573576	WT	NA	NA
1	89	9	1	9.89949493661	582.098928234	WT	NA	NA
1	89	10	1	0	265.744047125	WT	NA	NA
1	89	12	-1	7	330.809898297	WT	NA	NA
1	89	14	1	6	699.611938104	WT	NA	NA
1	89	24	1	11.0453610172	685.028739064	WT	NA	NA
1	89	29	1	12.3693168769	738.825483322	WT	NA	NA
1	90	5	1	1	427.577134295	WT	NA	NA
1	90	7	1	7.28010988928	557.842160385	WT	NA	NA
1	90	8	-1	10.0498756211	448.773449197	WT	NA	NA
1	90	9	1	11.313708499	593.412636733	WT	NA	NA
1	90	10	1	0	265.744047125	WT	NA	NA
1	90	12	-1	8.24621125124	339.056109548	WT	NA	NA
1	90	14	1	10.0498756211	709.661813725	WT	NA	NA
1	90	24	1	11.401754251	696.430493315	WT	NA	NA
1	90	29	1	7	745.825483322	WT	NA	NA
1	91	5	1	1	428.577134295	WT	NA	NA
1	91	7	1	10.0498756211	567.892036006	WT	NA	NA
1	91	8	-1	7.07106781187	455.844517009	WT	NA	NA
1	91	9	1	9.43398113206	602.846617865	WT	NA	NA
1	91	10	1	1.41421356237	267.158260688	WT	NA	NA
1	91	12	-1	4.12310562562	343.179215174	WT	NA	NA
1	91	14	1	9	718.661813725	WT	NA	NA
1	91	24	1	14.5602197786	710.990713094	WT	NA	NA
1	91	29	1	9.05538513814	754.880868461	WT	NA	NA
1	92	5	1	1.41421356237	429.991347857	WT	NA	NA
1	92	7	1	11	578.892036006	WT	NA	NA
1	92	8	-1	8	463.844517009	WT	NA	NA
1	92	9	1	7.81024967591	610.65686754	WT	NA	NA
1	92	10	1	0	267.158260688	WT	NA	NA
1	92	12	-1	7.28010988928	350.459325063	WT	NA	NA
1	92	14	1	7.07106781187	725.732881537	WT	NA	NA
1	92	24	1	13.152946438	724.143659532	WT	NA	NA
1	92	29	1	8.24621125124	763.127079712	WT	NA	NA
1	93	5	1	1	430.991347857	WT	NA	NA
1	93	7	1	9	587.892036006	WT	NA	NA
1	93	8	-1	5	468.844517009	WT	NA	NA
1	93	9	1	12.7279220614	623.384789602	WT	NA	NA
1	93	10	1	1	268.158260688	WT	NA	NA
1	93	12	-1	9.05538513814	359.514710202	WT	NA	NA
1	93	14	1	6.0827625303	731.815644068	WT	NA	NA
1	93	24	1	12.0415945788	736.185254111	WT	NA	NA
1	93	29	1	6.0827625303	769.209842242	WT	NA	NA
1	94	5	1	1.41421356237	432.405561419	WT	NA	NA
1	94	7	1	6.0827625303	593.974798536	WT	NA	NA
1	94	8	-1	7.07106781187	475.91558482	WT	NA	NA
1	94	9	1	9.89949493661	633.284284538	WT	NA	NA
1	94	10	1	0	268.158260688	WT	NA	NA
1	94	12	-1	11.0453610172	370.560071219	WT	NA	NA
1	94	14	1	9.21954445729	741.035188525	WT	NA	NA
1	94	24	1	14.1421356237	750.327389734	WT	NA	NA
1	94	29	1	7.07106781187	776.280910054	WT	NA	NA
1	95	5	1	1.41421356237	433.819774982	WT	NA	NA
1	95	7	1	6.40312423743	600.377922774	WT	NA	NA
1	95	8	-1	4.12310562562	480.038690446	WT	NA	NA
1	95	9	1	11.401754251	644.686038789	WT	NA	NA
1	95	10	1	0	268.158260688	WT	NA	NA
1	95	12	-1	8.0622577483	378.622328967	WT	NA	NA
1	95	14	1	3.60555127546	744.6407398	WT	NA	NA
1	95	24	1	13.3416640641	763.669053799	WT	NA	NA
1	95	29	1	8.54400374532	784.824913799	WT	NA	NA
1	96	5	1	1	434.819774982	WT	NA	NA
1	96	7	1	8.94427191	609.322194684	WT	NA	NA
1	96	8	-1	8.0622577483	488.100948194	WT	NA	NA
1	96	9	1	4.24264068712	648.928679477	WT	NA	NA
1	96	10	1	0	268.158260688	WT	NA	NA
1	96	12	-1	1	379.622328967	WT	NA	NA
1	96	14	1	3	747.6407398	WT	NA	NA
1	96	24	1	15.0332963784	778.702350177	WT	NA	NA
1	97	5	-1	6.7082039325	441.527978914	WT	NA	NA
1	97	7	1	8.54400374532	617.866198429	WT	NA	NA
1	97	8	-1	9	497.100948194	WT	NA	NA
1	97	9	1	9.48683298051	658.415512457	WT	NA	NA
1	97	10	1	0	268.158260688	WT	NA	NA
1	97	12	-1	0	379.622328967	WT	NA	NA
1	97	14	1	5.09901951359	752.739759314	WT	NA	NA
1	97	24	1	13.0384048104	791.740754987	WT	NA	NA
1	98	5	-1	11.401754251	452.929733165	WT	NA	NA
1	98	7	1	7.28010988928	625.146308318	WT	NA	NA
1	98	8	-1	8.0622577483	505.163205943	WT	NA	NA
1	98	9	1	5.09901951359	663.514531971	WT	NA	NA
1	98	10	1	0	268.158260688	WT	NA	NA
1	98	14	1	8.54400374532	761.283763059	WT	NA	NA
1	98	24	1	5	796.740754987	WT	NA	NA
1	99	5	-1	9.21954445729	462.149277623	WT	NA	NA
1	99	7	1	9.48683298051	634.633141299	WT	NA	NA
1	99	8	-1	11.1803398875	516.34354583	WT	NA	NA
1	99	9	1	8.0622577483	671.576789719	WT	NA	NA
1	99	10	1	1.41421356237	269.57247425	WT	NA	NA
1	99	14	1	7.61577310586	768.899536165	WT	NA	NA
1	99	24	1	9.21954445729	805.960299445	WT	NA	NA
1	100	5	-1	7.07106781187	469.220345434	WT	NA	NA
1	100	7	1	7.28010988928	641.913251188	WT	NA	NA
1	100	8	-1	9	525.34354583	WT	NA	NA
1	100	9	1	9.05538513814	680.632174857	WT	NA	NA
1	100	10	1	1	270.57247425	WT	NA	NA
1	100	14	1	9.05538513814	777.954921303	WT	NA	NA
1	100	24	1	10.295630141	816.255929586	WT	NA	NA
1	101	5	-1	12.3693168769	481.589662311	WT	NA	NA
1	101	7	1	3.16227766017	645.075528848	WT	NA	NA
1	101	8	-1	7	532.34354583	WT	NA	NA
1	101	9	1	7.61577310586	688.247947963	WT	NA	NA
1	101	10	1	1	271.57247425	WT	NA	NA
1	101	14	1	6.32455532034	784.279476624	WT	NA	NA
1	101	24	1	11.7046999107	827.960629496	WT	NA	NA
1	102	5	-1	9	490.589662311	WT	NA	NA
1	102	7	1	2.82842712475	647.903955973	WT	NA	NA
1	102	8	-1	5	537.34354583	WT	NA	NA
1	102	9	1	8.24621125124	696.494159214	WT	NA	NA
1	102	10	1	0	271.57247425	WT	NA	NA
1	102	14	1	5.83095189485	790.110428518	WT	NA	NA
1	102	24	1	9.05538513814	837.016014634	WT	NA	NA
1	103	5	-1	8.0622577483	498.65192006	WT	NA	NA
1	103	7	1	7.28010988928	655.184065862	WT	NA	NA
1	103	8	-1	7	544.34354583	WT	NA	NA
1	103	9	1	4.472135955	700.966295169	WT	NA	NA
1	103	10	1	2	273.57247425	WT	NA	NA
1	103	14	1	6.32455532034	796.434983839	WT	NA	NA
1	103	24	-1	11.1803398875	848.196354522	WT	NA	NA
1	104	5	-1	13.3416640641	511.993584124	WT	NA	NA
1	104	7	1	7.07106781187	662.255133674	WT	NA	NA
1	104	8	-1	2.2360679775	546.579613808	WT	NA	NA
1	104	9	1	3.16227766017	704.128572829	WT	NA	NA
1	104	10	1	1	274.57247425	WT	NA	NA
1	104	24	-1	11.401754251	859.598108773	WT	NA	NA
1	105	5	-1	8.0622577483	520.055841872	WT	NA	NA
1	105	7	1	9.05538513814	671.310518812	WT	NA	NA
1	105	8	-1	2	548.579613808	WT	NA	NA
1	105	9	1	1	705.128572829	WT	NA	NA
1	105	10	1	0	274.57247425	WT	NA	NA
1	105	24	-1	14.3178210633	873.915929836	WT	NA	NA
1	106	5	-1	8.24621125124	528.302053123	WT	NA	NA
1	106	7	1	9	680.310518812	WT	NA	NA
1	106	8	1	5.09901951359	553.678633321	WT	NA	NA
1	106	9	1	2	707.128572829	WT	NA	NA
1	106	10	1	1	275.57247425	WT	NA	NA
1	106	24	-1	10.1980390272	884.113968863	WT	NA	NA
1	107	5	-1	9.05538513814	537.357438261	WT	NA	NA
1	107	7	1	9.05538513814	689.36590395	WT	NA	NA
1	107	8	1	6.0827625303	559.761395852	WT	NA	NA
1	107	9	1	2	709.128572829	WT	NA	NA
1	107	10	1	1	276.57247425	WT	NA	NA
1	107	24	-1	12.0415945788	896.155563442	WT	NA	NA
1	108	5	-1	6.32455532034	543.681993582	WT	NA	NA
1	108	7	1	7.07106781187	696.436971762	WT	NA	NA
1	108	8	1	8.0622577483	567.8236536	WT	NA	NA
1	108	9	1	1.41421356237	710.542786392	WT	NA	NA
1	108	10	1	1	277.57247425	WT	NA	NA
1	108	24	-1	13	909.155563442	WT	NA	NA
1	109	5	-1	9.21954445729	552.901538039	WT	NA	NA
1	109	7	1	9.05538513814	705.4923569	WT	NA	NA
1	109	8	1	8.0622577483	575.885911348	WT	NA	NA
1	109	9	-1	12.1655250606	722.708311452	WT	NA	NA
1	109	10	1	1	278.57247425	WT	NA	NA
1	109	24	-1	13.152946438	922.30850988	WT	NA	NA
1	110	5	-1	1.41421356237	554.315751601	WT	NA	NA
1	110	7	1	8.24621125124	713.738568151	WT	NA	NA
1	110	8	1	11	586.885911348	WT	NA	NA
1	110	9	-1	12.6491106407	735.357422093	WT	NA	NA
1	110	10	1	1.41421356237	279.986687813	WT	NA	NA
1	111	5	1	19.6468827044	573.962634306	WT	NA	NA
1	111	7	1	9.21954445729	722.958112609	WT	NA	NA
1	111	8	1	10	596.885911348	WT	NA	NA
1	111	9	-1	11.7046999107	747.062122004	WT	NA	NA
1	111	10	1	0	279.986687813	WT	NA	NA
1	112	5	1	14.3178210633	588.280455369	WT	NA	NA
1	112	7	1	9.21954445729	732.177657066	WT	NA	NA
1	112	8	1	12.1655250606	609.051436409	WT	NA	NA
1	112	9	-1	13.8924439894	760.954565993	WT	NA	NA
1	112	10	1	0	279.986687813	WT	NA	NA
1	113	5	1	12.3693168769	600.649772246	WT	NA	NA
1	113	7	1	8	740.177657066	WT	NA	NA
1	113	8	1	9	618.051436409	WT	NA	NA
1	113	9	-1	16.1245154966	777.07908149	WT	NA	NA
1	113	10	1	1	280.986687813	WT	NA	NA
1	114	5	1	14.1421356237	614.79190787	WT	NA	NA
1	114	7	1	10.0498756211	750.227532687	WT	NA	NA
1	114	8	1	7.07106781187	625.122504221	WT	NA	NA
1	114	9	-1	12.1655250606	789.24460655	WT	NA	NA
1	114	10	1	1	281.986687813	WT	NA	NA
1	115	5	1	15.1327459504	629.92465382	WT	NA	NA
1	115	7	1	9.05538513814	759.282917825	WT	NA	NA
1	115	8	1	8.24621125124	633.368715472	WT	NA	NA
1	115	9	-1	16.6433169771	805.887923527	WT	NA	NA
1	115	10	1	0	281.986687813	WT	NA	NA
1	116	5	1	13.0384048104	642.96305863	WT	NA	NA
1	116	7	1	10	769.282917825	WT	NA	NA
1	116	8	1	8.24621125124	641.614926723	WT	NA	NA
1	116	9	-1	14.2126704036	820.100593931	WT	NA	NA
1	116	10	1	0	281.986687813	WT	NA	NA
1	117	5	1	15.2970585408	658.260117171	WT	NA	NA
1	117	7	1	9.05538513814	778.338302963	WT	NA	NA
1	117	8	1	10.0498756211	651.664802344	WT	NA	NA
1	117	9	-1	10.8166538264	830.917247757	WT	NA	NA
1	117	10	1	1	282.986687813	WT	NA	NA
1	118	5	1	15.8113883008	674.071505472	WT	NA	NA
1	118	7	1	8.0622577483	786.400560712	WT	NA	NA
1	118	8	1	10.1980390272	661.862841371	WT	NA	NA
1	118	9	-1	13.8924439894	844.809691747	WT	NA	NA
1	118	10	1	0	282.986687813	WT	NA	NA
1	119	5	1	2.82842712475	676.899932597	WT	NA	NA
1	119	7	1	2.2360679775	788.636628689	WT	NA	NA
1	119	8	1	9.05538513814	670.918226509	WT	NA	NA
1	119	9	-1	10.7703296143	855.580021361	WT	NA	NA
1	119	10	1	1.41421356237	284.400901375	WT	NA	NA
1	120	5	1	1	677.899932597	WT	NA	NA
1	120	7	-1	6.0827625303	794.71939122	WT	NA	NA
1	120	8	1	10.0498756211	680.968102131	WT	NA	NA
1	120	9	-1	10.7703296143	866.350350975	WT	NA	NA
1	120	10	1	0	284.400901375	WT	NA	NA
2	1	16	1	0	0	WT	NA	NA
2	1	18	1	0	0	WT	NA	NA
2	1	21	1	0	0	WT	NA	NA
2	1	22	1	0	0	WT	NA	NA
2	1	23	1	0	0	WT	NA	NA
2	1	24	1	0	0	WT	NA	NA
2	1	26	1	0	0	WT	NA	NA
2	1	28	1	0	0	WT	NA	NA
2	2	16	1	1.41421356237	1.41421356237	WT	NA	NA
2	2	18	-1	6.40312423743	6.40312423743	WT	NA	NA
2	2	21	1	7.07106781187	7.07106781187	WT	NA	NA
2	2	22	-1	9.8488578018	9.8488578018	WT	NA	NA
2	2	23	1	4.12310562562	4.12310562562	WT	NA	NA
2	2	24	1	10.0498756211	10.0498756211	WT	NA	NA
2	2	26	1	2.2360679775	2.2360679775	WT	NA	NA
2	2	28	-1	5.83095189485	5.83095189485	WT	NA	NA
2	3	16	1	2.2360679775	3.65028153987	WT	NA	NA
2	3	18	-1	3.60555127546	10.0086755129	WT	NA	NA
2	3	21	1	7.28010988928	14.3511777011	WT	NA	NA
2	3	22	-1	9.21954445729	19.0684022591	WT	NA	NA
2	3	23	1	10.7703296143	14.8934352399	WT	NA	NA
2	3	24	1	7.07106781187	17.120943433	WT	NA	NA
2	3	26	1	6.32455532034	8.56062329784	WT	NA	NA
2	3	28	-1	11.401754251	17.2327061458	WT	NA	NA
2	4	16	1	3.16227766017	6.81255920004	WT	NA	NA
2	4	18	-1	0	10.0086755129	WT	NA	NA
2	4	21	1	6.32455532034	20.6757330215	WT	NA	NA
2	4	22	-1	9.05538513814	28.1237873972	WT	NA	NA
2	4	23	1	5	19.8934352399	WT	NA	NA
2	4	24	1	5	22.120943433	WT	NA	NA
2	4	26	1	5	13.5606232978	WT	NA	NA
2	4	28	-1	6.0827625303	23.3154686761	WT	NA	NA
2	5	16	1	1	7.81255920004	WT	NA	NA
2	5	18	-1	2.2360679775	12.2447434904	WT	NA	NA
2	5	21	1	2.2360679775	22.911800999	WT	NA	NA
2	5	22	-1	10.0498756211	38.1736630183	WT	NA	NA
2	5	23	1	6.0827625303	25.9761977702	WT	NA	NA
2	5	24	1	1	23.120943433	WT	NA	NA
2	5	26	1	6.0827625303	19.6433858281	WT	NA	NA
2	5	28	-1	5.09901951359	28.4144881897	WT	NA	NA
2	6	16	1	2	9.81255920004	WT	NA	NA
2	6	18	-1	2.82842712475	15.0731706151	WT	NA	NA
2	6	21	1	2	24.911800999	WT	NA	NA
2	6	22	-1	7.07106781187	45.2447308302	WT	NA	NA
2	6	23	1	7	32.9761977702	WT	NA	NA
2	6	24	1	6	29.120943433	WT	NA	NA
2	6	26	1	7	26.6433858281	WT	NA	NA
2	6	28	-1	1	29.4144881897	WT	NA	NA
2	7	16	1	1	10.8125592	WT	NA	NA
2	7	18	-1	0	15.0731706151	WT	NA	NA
2	7	21	1	6.0827625303	30.9945635293	WT	NA	NA
2	7	22	-1	8.0622577483	53.3069885785	WT	NA	NA
2	7	23	1	8.0622577483	41.0384555185	WT	NA	NA
2	7	24	1	2	31.120943433	WT	NA	NA
2	7	26	1	5	31.6433858281	WT	NA	NA
2	7	28	-1	4.12310562562	33.5375938153	WT	NA	NA
2	8	16	1	3.16227766017	13.9748368602	WT	NA	NA
2	8	18	-1	1.41421356237	16.4873841775	WT	NA	NA
2	8	21	1	4	34.9945635293	WT	NA	NA
2	8	22	-1	5.09901951359	58.4060080921	WT	NA	NA
2	8	23	1	8.0622577483	49.1007132668	WT	NA	NA
2	8	24	1	4.12310562562	35.2440490586	WT	NA	NA
2	8	26	1	7.07106781187	38.71445364	WT	NA	NA
2	8	28	-1	3.16227766017	36.6998714755	WT	NA	NA
2	9	16	1	1	14.9748368602	WT	NA	NA
2	9	18	-1	0	16.4873841775	WT	NA	NA
2	9	21	1	3.16227766017	38.1568411894	WT	NA	NA
2	9	22	-1	7	65.4060080921	WT	NA	NA
2	9	23	1	5	54.1007132668	WT	NA	NA
2	9	24	1	2.2360679775	37.4801170361	WT	NA	NA
2	9	26	1	5.09901951359	43.8134731536	WT	NA	NA
2	9	28	-1	5.09901951359	41.7988909891	WT	NA	NA
2	10	16	1	1	15.9748368602	WT	NA	NA
2	10	18	-1	1	17.4873841775	WT	NA	NA
2	10	21	1	6	44.1568411894	WT	NA	NA
2	10	22	-1	4	69.4060080921	WT	NA	NA
2	10	23	1	6.0827625303	60.1834757971	WT	NA	NA
2	10	24	1	2.2360679775	39.7161850136	WT	NA	NA
2	10	26	1	5	48.8134731536	WT	NA	NA
2	10	28	-1	5	46.7988909891	WT	NA	NA
2	11	16	1	3.16227766017	19.1371145204	WT	NA	NA
2	11	18	-1	3.60555127546	21.092935453	WT	NA	NA
2	11	21	1	8	52.1568411894	WT	NA	NA
2	11	22	-1	4.12310562562	73.5291137177	WT	NA	NA
2	11	23	1	4.12310562562	64.3065814227	WT	NA	NA
2	11	24	1	7	46.7161850136	WT	NA	NA
2	11	26	1	7.28010988928	56.0935830429	WT	NA	NA
2	11	28	-1	5	51.7988909891	WT	NA	NA
2	12	16	1	3.16227766017	22.2993921805	WT	NA	NA
2	12	18	-1	2.2360679775	23.3290034305	WT	NA	NA
2	12	21	1	7.07106781187	59.2279090013	WT	NA	NA
2	12	22	-1	5	78.5291137177	WT	NA	NA
2	12	23	1	5.09901951359	69.4056009363	WT	NA	NA
2	12	24	1	6.32455532034	53.0407403339	WT	NA	NA
2	12	26	1	8.54400374532	64.6375867882	WT	NA	NA
2	12	28	-1	5.09901951359	56.8979105027	WT	NA	NA
2	13	16	1	3.16227766017	25.4616698407	WT	NA	NA
2	13	18	-1	4.472135955	27.8011393855	WT	NA	NA
2	13	21	1	7.07106781187	66.2989768132	WT	NA	NA
2	13	22	-1	5	83.5291137177	WT	NA	NA
2	13	23	1	2	71.4056009363	WT	NA	NA
2	13	24	1	4.472135955	57.5128762889	WT	NA	NA
2	13	26	1	7.28010988928	71.9176966775	WT	NA	NA
2	13	28	-1	8.0622577483	64.960168251	WT	NA	NA
2	14	16	1	1	26.4616698407	WT	NA	NA
2	14	18	-1	2.2360679775	30.037207363	WT	NA	NA
2	14	21	1	7.07106781187	73.370044625	WT	NA	NA
2	14	22	-1	4	87.5291137177	WT	NA	NA
2	14	23	1	2	73.4056009363	WT	NA	NA
2	14	24	1	5.38516480713	62.8980410961	WT	NA	NA
2	14	26	1	7.28010988928	79.1978065668	WT	NA	NA
2	14	28	-1	8.0622577483	73.0224259993	WT	NA	NA
2	15	16	1	1	27.4616698407	WT	NA	NA
2	15	18	-1	0	30.037207363	WT	NA	NA
2	15	21	1	3.16227766017	76.5323222852	WT	NA	NA
2	15	22	-1	6.0827625303	93.611876248	WT	NA	NA
2	15	23	1	2	75.4056009363	WT	NA	NA
2	15	24	1	6.7082039325	69.6062450286	WT	NA	NA
2	15	26	1	1	80.1978065668	WT	NA	NA
2	15	28	-1	7.07106781187	80.0934938112	WT	NA	NA
2	16	16	1	1	28.4616698407	WT	NA	NA
2	16	18	-1	1	31.037207363	WT	NA	NA
2	16	21	1	9.21954445729	85.7518667425	WT	NA	NA
2	16	22	-1	6	99.611876248	WT	NA	NA
2	16	23	1	4.12310562562	79.5287065619	WT	NA	NA
2	16	24	1	6.40312423743	76.009369266	WT	NA	NA
2	16	26	-1	5.09901951359	85.2968260803	WT	NA	NA
2	16	28	-1	7	87.0934938112	WT	NA	NA
2	17	16	1	1	29.4616698407	WT	NA	NA
2	17	18	-1	4.24264068712	35.2798480501	WT	NA	NA
2	17	21	1	7.61577310586	93.3676398484	WT	NA	NA
2	17	22	-1	3	102.611876248	WT	NA	NA
2	17	23	1	6.0827625303	85.6114690922	WT	NA	NA
2	17	24	1	5.83095189485	81.8403211609	WT	NA	NA
2	17	26	-1	8.24621125124	93.5430373316	WT	NA	NA
2	17	28	-1	6.0827625303	93.1762563415	WT	NA	NA
2	18	16	1	0	29.4616698407	WT	NA	NA
2	18	18	-1	2.2360679775	37.5159160276	WT	NA	NA
2	18	21	1	8.54400374532	101.911643594	WT	NA	NA
2	18	22	1	8	110.611876248	WT	NA	NA
2	18	23	1	2	87.6114690922	WT	NA	NA
2	18	24	1	5	86.8403211609	WT	NA	NA
2	18	26	-1	9.21954445729	102.762581789	WT	NA	NA
2	18	28	-1	3.16227766017	96.3385340016	WT	NA	NA
2	19	16	1	2	31.4616698407	WT	NA	NA
2	19	18	-1	0	37.5159160276	WT	NA	NA
2	19	21	1	6.7082039325	108.619847526	WT	NA	NA
2	19	22	1	9	119.611876248	WT	NA	NA
2	19	23	1	6	93.6114690922	WT	NA	NA
2	19	24	1	8.48528137424	95.3256025351	WT	NA	NA
2	19	26	-1	9.21954445729	111.982126246	WT	NA	NA
2	19	28	-1	11.1803398875	107.518873889	WT	NA	NA
2	20	16	1	0	31.4616698407	WT	NA	NA
2	20	18	-1	3.60555127546	41.1214673031	WT	NA	NA
2	20	21	1	6.32455532034	114.944402847	WT	NA	NA
2	20	22	1	10.0498756211	129.661751869	WT	NA	NA
2	20	23	1	1	94.6114690922	WT	NA	NA
2	20	24	1	6.40312423743	101.728726773	WT	NA	NA
2	20	26	-1	6.0827625303	118.064888776	WT	NA	NA
2	20	28	-1	10.0498756211	117.56874951	WT	NA	NA
2	21	16	1	0	31.4616698407	WT	NA	NA
2	21	18	-1	1.41421356237	42.5356808654	WT	NA	NA
2	21	21	1	9.21954445729	124.163947304	WT	NA	NA
2	21	22	1	8	137.661751869	WT	NA	NA
2	21	23	1	1	95.6114690922	WT	NA	NA
2	21	24	1	5.38516480713	107.11389158	WT	NA	NA
2	21	26	-1	6	124.064888776	WT	NA	NA
2	21	28	-1	9.05538513814	126.624134648	WT	NA	NA
2	22	16	1	4	35.4616698407	WT	NA	NA
2	22	18	-1	5	47.5356808654	WT	NA	NA
2	22	21	1	8.0622577483	132.226205052	WT	NA	NA
2	22	22	1	11.1803398875	148.842091757	WT	NA	NA
2	22	23	1	1	96.6114690922	WT	NA	NA
2	22	24	1	7.61577310586	114.729664686	WT	NA	NA
2	22	26	-1	13.0384048104	137.103293587	WT	NA	NA
2	22	28	-1	5.09901951359	131.723154162	WT	NA	NA
2	23	16	1	2	37.4616698407	WT	NA	NA
2	23	18	-1	6.40312423743	53.9388051029	WT	NA	NA
2	23	21	1	4	136.226205052	WT	NA	NA
2	23	22	1	8.24621125124	157.088303008	WT	NA	NA
2	23	23	1	6.0827625303	102.694231623	WT	NA	NA
2	23	24	1	7.07106781187	121.800732497	WT	NA	NA
2	23	26	-1	9.21954445729	146.322838044	WT	NA	NA
2	23	28	-1	7.07106781187	138.794221974	WT	NA	NA
2	24	16	1	4	41.4616698407	WT	NA	NA
2	24	18	-1	4.472135955	58.4109410579	WT	NA	NA
2	24	21	1	2	138.226205052	WT	NA	NA
2	24	22	1	10.0498756211	167.138178629	WT	NA	NA
2	24	23	1	7	109.694231623	WT	NA	NA
[truncated: 53,665 more rows]
